# Supplementary material for: Oily fish and raw vegetable consumption can decrease the risk of AQP4-positive neuromyelitis optica spectrum disorders: a Mendelian-randomization study
Source: Sci Rep. 2023 Jun 9;13:9372. doi: 10.1038/s41598-023-36372-1 (PMC10256733; doi:10.1038/s41598-023-36372-1)
Supplement: Supplementary file 1 — Supplementary Information 1. [file 41598_2023_36372_MOESM1_ESM.xlsx]

## Sheet: Sheet1
	Supplementary Table S1 Number of samples used for the GWAS for each trait. The questionnaire column indicates from which questionnaire the item was taken. Proportion of sample indicates the proportion of samples used compared to the number of people who participated in the UK biobank at baseline (501,520).
	Trait	N	Questionnaire	Proportion of samples
	Beef	241092	Diet	0.480723
	Beer/cider	168237	Alcohol	0.335454
	Spread on bread Y/N	445506	Diet	0.888312
	Bread	438853	Diet	0.875046
	Champaign / White Wine	175549	Alcohol	0.350034
	Cheese	365842	Diet	0.729466
	Cooked vegetables	435417	Diet	0.868195
	Decafeinated coffee	62072	Diet	0.123768
	Dried Fruit	409125	Diet	0.81577
	Drink Temperature	444097	Diet	0.885502
	Fortified Wine	31836	Alcohol	0.063479
	Fresh Fruit	433186	Diet	0.863746
	Ground coffee	72276	Diet	0.144114
	Instant coffee	180764	Diet	0.360432
	Lamb	189984	Diet	0.378816
	% Fat in Milk	411503	Diet	0.820512
	Non oily fish	318136	Diet	0.634344
	Oily Fish	297881	Diet	0.593956
	Pork	187202	Diet	0.373269
	Poultry	399716	Diet	0.797009
	Processed Meat	312220	Diet	0.622547
	Red Wine	211628	Alcohol	0.421973
	Salad/raw vegetable	422542	Diet	0.842523
	Add salt to food Never vs Always	323995	Diet	0.646026
	Spirits	118477	Alcohol	0.236236
	Tea	434171	Diet	0.86571
	Vegetarians	442589	Diet	0.882495
	Water corrected for coffee	400642	Diet	0.798855
	Water	445799	Diet	0.888896
