# Supplementary material for: Oily fish and raw vegetable consumption can decrease the risk of AQP4-positive neuromyelitis optica spectrum disorders: a Mendelian-randomization study
Source: Sci Rep. 2023 Jun 9;13:9372. doi: 10.1038/s41598-023-36372-1 (PMC10256733; doi:10.1038/s41598-023-36372-1)
Supplement: Supplementary file 2 — Supplementary Information 2. [file 41598_2023_36372_MOESM2_ESM.xlsx]

## Sheet: Sheet1
	Supplementary Table S2 Description of the phenotypes: the table reports the description and coding of the phenotypes used for the GWAS analyisis. Phenotype, name of the phenotype; Question, question asked in the tochscreen questionnaire; Answer - Converted to, coding of the phenotype; Covariates, covariates used for the analysis, standard=age+sex; Transformation, transformation applied for normal…
	Phenotype	Question	Answers	Converted to	Covariates	Transformation
	Beer and cider	In an average WEEK, how many pints of beer or cider would you drink? (Include bitter, lager, stout, ale, Guinness)	Numeric	no conversion	standard	log10(trait+1)
			Do not know	NA
			Prefer not to answer
	White wine / champagne	In an average WEEK, how many glasses of WHITE wine or champagne would you drink? (There are six glasses in an average bottle)	Numeric	no conversion	standard	log10(trait+1)
			Do not know	NA
			Prefer not to answer
	Red wine	In an average WEEK, how many glasses of RED wine would you drink? (There are six glasses in an average bottle)	Numeric	no conversion	standard	log10(trait+1)
			Do not know	NA
			Prefer not to answer
	Fortified wine	In an average WEEK, how many glasses of fortified wine would you drink? (There are 12 glasses in an average bottle) (Fortified wines include drinks such as sherry, port, vermouth)	Numeric	no conversion	standard	log10(trait+1)
			Do not know	NA
			Prefer not to answer
	Spirits	In an average WEEK, how many measures of spirits or liqueurs would you drink? (there are 25 standard measures in a normal sized bottle; spirits include drinks such as whisky, gin, rum, vodka, brandy)	Numeric	no conversion	standard	log10(trait+1)
			Do not know	NA
			Prefer not to answer
	Tea	How many cups of tea do you drink each DAY?	Numeric	*7	standard	log10(trait+1)
			Less than one	NA
			Do not know	NA
			Prefer not to answer	NA
	Instant coffee	1. What type of coffee do you usually drink?	Decaffeinated coffee (any type)	NA	standard	log10(trait+1)
			Instant coffee	go to question 2
			Ground coffee (include espresso, filter etc.)	NA
			Other type of coffee
			Do not know
			Prefer not to answer
		2. How many cups of coffee do you drink each DAY? (Include decaffeinated coffee)	Numeric	*7
			Less than one	NA
			Do not know
			Prefer not to answer
	Ground coffee	1. What type of coffee do you usually drink?	Decaffeinated coffee (any type)	NA	standard	log10(trait+1)
			Instant coffee
			Ground coffee (include espresso, filter etc.)	go to question 2
			Other type of coffee	NA
			Do not know
			Prefer not to answer
		2. How many cups of coffee do you drink each DAY? (Include decaffeinated coffee)	Numeric	*7
			Less than one	NA
			Do not know
			Prefer not to answer
	Decaffeinated coffee	1. What type of coffee do you usually drink?	Decaffeinated coffee (any type)	NA	standard	log10(trait+1)
			Instant coffee	go to question 2
			Ground coffee (include espresso, filter etc.)	NA
			Other type of coffee
			Do not know
			Prefer not to answer
		2. How many cups of coffee do you drink each DAY? (Include decaffeinated coffee)	Numeric	*7
			Less than one	NA
			Do not know
			Prefer not to answer
	Beef	How often do you eat beef? (Do not count processed meats)	Never	0	standard	log10(trait+1)
			Less than once a week	NA
			Once a week	1
			2-4 times a week	3
			5-6 times a week	5.5
			Once or more daily	7
			Do not know	NA
			Prefer not to answer
	Poultry	How often do you eat chicken, turkey or other poultry? (Do not count processed meats)	Never	0	standard	log10(trait+1)
			Less than once a week	NA
			Once a week	1
			2-4 times a week	3
			5-6 times a week	5.5
			Once or more daily	7
			Do not know	NA
			Prefer not to answer
	Pork	How often do you eat pork? (Do not count processed meats such as bacon or ham)	Never	0	standard	log10(trait+1)
			Less than once a week	NA
			Once a week	1
			2-4 times a week	3
			5-6 times a week	5.5
			Once or more daily	7
			Do not know	NA
			Prefer not to answer
	Lamb	How often do you eat lamb/mutton? (Do not count processed meats)	Never	0	standard	log10(trait+1)
			Less than once a week	NA
			Once a week	1
			2-4 times a week	3
			5-6 times a week	5.5
			Once or more daily	7
			Do not know	NA
			Prefer not to answer
	Processed meat	How often do you eat processed meats (such as bacon, ham, sausages, meat pies, kebabs, burgers, chicken nuggets)?	Never	0	standard	log10(trait+1)
			Less than once a week	NA
			Once a week	1
			2-4 times a week	3
			5-6 times a week	5.5
			Once or more daily	7
			Do not know	NA
			Prefer not to answer
	Vegetarianism	1. How old were you when you last ate any kind of meat? (Enter "0" if you have never eaten meat in your lifetime)	If age at recruitment - age when last ate meat >= 1	1	standard	log10(trait+1)
			If age at recruitment - age when last ate meat < 1	0
			Do not know	NA
			Prefer not to answer
		2. All questions from the four previous meat phenotypes	If any of the answers > 0	0
	Oily fish	How often do you eat oily fish? (e.g. sardines, salmon, mackerel, herring)	Never	0	standard	square root
			Less than once a week	NA
			Once a week	1
			2-4 times a week	3
			5-6 times a week	5.5
			Once or more daily	7
			Do not know	NA
			Prefer not to answer
	Non-oily fish	How often do you eat other types of fish? (e.g. cod, tinned tuna, haddock)	Never	0	standard	square root
			Less than once a week	NA
			Once a week	1
			2-4 times a week	3
			5-6 times a week	5.5
			Once or more daily	7
			Do not know	NA
			Prefer not to answer
	Water	How many glasses of water do you drink each DAY?	Numeric	*7	standard + coffee consumption	square root
			Less than one	0.5*7
			Do not know	NA
			Prefer not to answer
	Fat content in milk	What type of milk do you mainly use?	Full cream	3.5	standard	log10(trait+1)
			Semi-skimmed	1.65
			Skimmed	0.1
			Soya	NA
			Other type of milk
			Never/rarely have milk
			Do not know
			Prefer not to answer
	Using spread	What type of spread do you mainly use?	Butter/spreadable butter	1	standard	log10(trait+1)
			Other type of spread/margarine	1
			Never/rarely use spread	0
			Do not know	NA
			Prefer not to answer
			Flora Pro-Active/Benecol
	Salad/raw vegetables	On average how many heaped tablespoons of SALAD or RAW vegetables would you eat per DAY? (Include lettuce, tomato in sandwiches; put '0' if you do not eat any)	Numeric	*7	standard	log10(trait+1)
			Less than one	NA
			Do not know
			Prefer not to answer
	Cooked vegetables	On average how many heaped tablespoons of COOKED vegetables would you eat per DAY? (Do not include potatoes; put '0' if you do not eat any)	Numeric	*7	standard	log10(trait+1)
			Less than one	NA
			Do not know
			Prefer not to answer
	Fresh fruit	About how many pieces of FRESH fruit would you eat per DAY? (Count one apple, one banana, 10 grapes etc as one piece; put '0' if you do not eat any)	Numeric	*7	standard	log10(trait+1)
			Less than one	NA
			Do not know
			Prefer not to answer
	Dried fruit	About how many pieces of DRIED fruit would you eat per DAY? (Count one prune, one dried apricot, 10 raisins as one piece; put '0' if you do not eat any)	Numeric	*7	standard	log10(trait+1)
			Less than one	NA
			Do not know
			Prefer not to answer
	Bread	How many slices of bread do you eat each WEEK?	Numeric	no conversion	standard	square root
			Less than one	NA
			Do not know
			Prefer not to answer
	Cheese	How often do you eat cheese? (Include cheese in pizzas, quiches, cheese sauce etc)	Never	0	standard	log10(trait+1)
			Less than once a week	NA
			Once a week	1
			2-4 times a week	3
			5-6 times a week	5.5
			Once or more daily	7
			Do not know	NA
			Prefer not to answer
	Adding salt	Do you add salt to your food? (Do not include salt used in cooking)	Never/rarely	0	standard	log10(trait+1)
			Sometimes	NA
			Usually	1
			Always
	Drink temperature	How do you like your hot drinks? (Such as coffee or tea)	Very hot	3	standard	log10(trait+1)
			Hot	2
			Warm	1
			Do not drink hot drinks	NA
			Prefer not to answer
