# Supplementary material for: Oily fish and raw vegetable consumption can decrease the risk of AQP4-positive neuromyelitis optica spectrum disorders: a Mendelian-randomization study
Source: Sci Rep. 2023 Jun 9;13:9372. doi: 10.1038/s41598-023-36372-1 (PMC10256733; doi:10.1038/s41598-023-36372-1)
Supplement: Supplementary file 3 — Supplementary Information 3. [file 41598_2023_36372_MOESM3_ESM.xlsx]

## Sheet: Sheet1
Supplementary Table S3 Characteristics of the genetic instrument variables for the food takes in the Mendelian randomization study at the genome-wide significance level (P < 5 × 10–8).
Food intake	SNP	chr.outcome	pos.outcome	effect_allele.exposure	other_allele.exposure	beta.exposure	se.exposure	pval.exposure	beta.outcome	se.outcome	pval.outcome	F statistics
Beef consumption	rs10119975	9	15708140	C	A	-0.00420931	0.000547903	1.55913e-14	-0.0273	0.138195	0.8434	59.0221
Beef consumption	rs10789340	1	72940273	A	G	0.00333252	0.000564745	3.61461e-09	-0.1753	0.145101	0.227	34.821
Beef consumption	rs5751084	22	41755105	A	G	0.00382009	0.000685923	2.5581e-08	-0.1828	0.162186	0.2597	31.0168
Beef consumption	rs7240986	18	53195249	G	A	0.00331153	0.000568413	5.6798e-09	-0.0298	0.141587	0.8333	33.9414
Beef consumption	rs9379833	6	26207175	C	A	0.00405078	0.000622386	7.59206e-11	0.2072	0.152803	0.1751	42.3602
Beef consumption	rs9827939	3	71035887	T	C	0.00405531	0.00066735	1.22653e-09	-0.2765	0.157849	0.07983	36.9267
Beer or cider consumption	rs10978542	9	109328021	C	T	0.00621129	0.00107681	8.01074e-09	-0.0683	0.139616	0.6247	33.2725
Beer or cider consumption	rs11039216	11	47406592	C	T	-0.0056806	0.00104029	4.74548e-08	-0.2039	0.1398	0.1447	29.8181
Beer or cider consumption	rs1260326	2	27730940	T	C	-0.00709597	0.00106323	2.48967e-11	-0.2922	0.140167	0.0371	44.5419
Beer or cider consumption	rs13107325	4	103188709	C	T	0.0118976	0.00199402	2.42189e-09	0.5732	0.30568	0.06077	35.6008
Beer or cider consumption	rs2622237	7	153489069	A	G	-0.00604515	0.00105736	1.08287e-08	-0.0821	0.13714	0.5494	32.6865
Beer or cider consumption	rs28712821	4	39413780	G	A	-0.00953786	0.00107348	6.3926e-19	-0.076	0.139877	0.5869	78.9431
Beer or cider consumption	rs3136329	2	48024876	C	T	0.00670775	0.00105064	1.72024e-10	-0.0534	0.137382	0.6975	40.7611
Beer or cider consumption	rs35023999	11	113266411	A	C	0.00609682	0.00103831	4.3091e-09	0.0623	0.133926	0.6418	34.4788
Beer or cider consumption	rs4953150	2	45157336	C	T	-0.00730339	0.0010944	2.49911e-11	-0.2079	0.139806	0.137	44.5345
Beer or cider consumption	rs56094641	16	53806453	A	G	0.00922861	0.00106231	3.71142e-18	0.0526	0.136366	0.6997	75.4693
Beer or cider consumption	rs6049886	20	24683554	G	T	-0.00623207	0.00110517	1.71026e-08	0.0457	0.144498	0.7518	31.7985
Beer or cider consumption	rs663175	11	121533827	G	A	-0.00666083	0.00104147	1.59914e-10	0.0329	0.133752	0.8057	40.9038
Beer or cider consumption	rs6970845	7	135051453	G	A	-0.00628554	0.00105959	2.99177e-09	-0.0981	0.140262	0.4843	35.1892
Beer or cider consumption	rs72720396	1	91191582	A	G	0.00804184	0.00123274	6.86629e-11	0.0038	0.164766	0.9816	42.5567
Beer or cider consumption	rs7708866	5	50676126	T	C	0.00717861	0.00119148	1.6916e-09	-0.2235	0.155221	0.1499	36.3
Beer or cider consumption	rs9684543	4	101989739	C	T	0.00677073	0.00117978	9.52503e-09	0.0396	0.160822	0.8055	32.9359
Spread on bread consumption	rs1518166	18	40705900	A	G	-0.00396558	0.000676691	4.62164e-09	-0.1368	0.140261	0.3294	34.3426
Spread on bread consumption	rs1912274	10	87341247	C	T	0.00414726	0.000750509	3.27745e-08	-0.0409	0.155245	0.7922	30.5359
Spread on bread consumption	rs663640	18	57846077	C	T	0.00581153	0.000789019	1.76466e-13	-0.2819	0.160182	0.07843	54.2508
Spread on bread consumption	rs7531118	1	72837239	T	C	0.00389195	0.000658326	3.38207e-09	-0.0476	0.136604	0.7275	34.9504
Bread consumption	rs11060853	12	123424071	A	G	0.01504	0.00252356	2.52493e-09	-0.1756	0.139558	0.2083	35.5196
Bread consumption	rs11133681	5	11924215	T	C	0.0139434	0.00254586	4.32861e-08	-0.095	0.135799	0.4842	29.9963
Bread consumption	rs11183201	12	46170982	T	C	0.0198924	0.00249281	1.4644e-15	-0.0877	0.136909	0.5218	63.679
Bread consumption	rs115877304	5	92797166	C	T	-0.0358152	0.00578708	6.0616e-10	-0.0122	0.357805	0.9728	38.3015
Bread consumption	rs13016665	2	57995348	C	A	-0.0194362	0.00253208	1.64156e-14	0.0264	0.14083	0.8513	58.9207
Bread consumption	rs13023099	2	200705623	C	A	0.0142707	0.00252465	1.58089e-08	0.2977	0.140333	0.03389	31.9513
Bread consumption	rs13072794	3	33606848	C	T	0.0150879	0.00268785	1.98422e-08	0.0934	0.152713	0.5408	31.5099
Bread consumption	rs13336260	16	757459	A	C	-0.0171012	0.00310561	3.65932e-08	0.0299	0.17051	0.8608	30.3221
Bread consumption	rs182549	2	136616754	C	T	0.0186348	0.00294508	2.49271e-10	-0.2351	0.159546	0.1406	40.0364
Bread consumption	rs1851923	3	81979057	G	A	-0.0178918	0.00250862	9.88286e-13	0.0075	0.137182	0.9564	50.8673
Bread consumption	rs1994315	3	85144149	T	C	0.019863	0.00267522	1.12942e-13	-0.0493	0.149754	0.742	55.1278
Bread consumption	rs2068650	5	166835294	A	C	0.0166023	0.00249883	3.05222e-11	-0.1506	0.136557	0.2701	44.1431
Bread consumption	rs4665972	2	27598097	T	C	0.0177851	0.0025543	3.33557e-12	-0.2449	0.140365	0.08103	48.4807
Bread consumption	rs596878	6	140286236	A	C	0.0143994	0.00251396	1.01756e-08	0.0348	0.136247	0.7984	32.8074
Bread consumption	rs62091167	18	53130630	A	C	0.0172054	0.00302702	1.31626e-08	-0.2603	0.159414	0.1025	32.3072
Bread consumption	rs62394558	6	26604650	G	A	0.014944	0.00252589	3.29203e-09	0.0962	0.141831	0.4976	35.003
Bread consumption	rs656817	18	40994935	A	G	0.0151072	0.00263357	9.67125e-09	0.4472	0.163352	0.006188	32.9062
Bread consumption	rs6580721	12	50155400	A	G	-0.0217877	0.00318384	7.74356e-12	0.0837	0.184684	0.6504	46.8296
Bread consumption	rs6741066	2	44209477	C	T	-0.0163011	0.0028412	9.61412e-09	-0.1009	0.157288	0.5212	32.9178
Bread consumption	rs73802707	4	17932319	C	T	0.0192751	0.00346882	2.74964e-08	0.3914	0.220606	0.07603	30.8766
Bread consumption	rs7802468	7	143704416	C	T	0.0297029	0.00256578	5.41782e-31	-0.0162	0.142203	0.9093	134.017
Bread consumption	rs79436018	7	127694032	T	C	0.022907	0.00390047	4.28283e-09	0.1049	0.210832	0.6188	34.4907
Bread consumption	rs838133	19	49259529	A	G	-0.0148079	0.00257447	8.82853e-09	-0.079	0.139542	0.5713	33.0835
Bread consumption	rs9529022	13	66699942	T	C	0.0150022	0.00258332	6.34757e-09	0.1421	0.139998	0.3101	33.7251
Bread consumption	rs9564268	13	66204880	T	C	0.0147079	0.00255802	8.93911e-09	0.0246	0.142457	0.8629	33.0593
Bread consumption	rs9662365	1	98461443	C	T	-0.0155841	0.0024846	3.55805e-10	0.0688	0.134656	0.6094	39.3415
Champagne or white wine consumption	rs1260326	2	27730940	T	C	-0.00696362	0.00100366	3.97054e-12	-0.2922	0.140167	0.0371	48.139
Champagne or white wine consumption	rs12639940	4	39420981	A	G	0.00720032	0.00102322	1.96532e-12	0.0894	0.142355	0.53	49.5183
Champagne or white wine consumption	rs1919208	4	99567226	C	T	-0.0499642	0.00667633	7.22136e-14	0.6535	0.606425	0.2812	56.007
Champagne or white wine consumption	rs4245150	11	113364647	G	T	-0.00615023	0.00100723	1.02106e-09	-0.1905	0.143391	0.184	37.2842
Champagne or white wine consumption	rs4711107	6	26342749	T	C	-0.00609397	0.00107788	1.57064e-08	-0.2233	0.144281	0.1217	31.9639
Champagne or white wine consumption	rs602662	19	49206985	G	A	-0.00553745	0.000987289	2.03802e-08	-0.0023	0.137974	0.9867	31.458
Champagne or white wine consumption	rs77301847	17	43810902	A	G	0.00949114	0.00119385	1.86471e-15	0.0183	0.173296	0.9159	63.2029
Cheese consumption	rs10164176	18	44819849	T	C	-0.00283795	0.000477218	2.7333e-09	-0.0331	0.136573	0.8085	35.3652
Cheese consumption	rs11189472	10	99797468	C	A	-0.00271443	0.000494642	4.0728e-08	0.3089	0.151941	0.04205	30.1145
Cheese consumption	rs112362785	21	42024195	T	G	0.0030683	0.000551166	2.59273e-08	0.0582	0.166261	0.7263	30.9907
Cheese consumption	rs11847410	14	30159698	T	C	0.00284241	0.000477157	2.56957e-09	0.0618	0.142764	0.6651	35.4855
Cheese consumption	rs17262885	13	58313302	G	A	0.00364584	0.00053304	7.93526e-12	-0.1576	0.155237	0.31	46.7817
Cheese consumption	rs2960578	18	21143739	T	G	-0.00272207	0.000470407	7.18137e-09	-0.1213	0.134519	0.3672	33.4851
Cheese consumption	rs3769941	2	166185240	A	G	-0.00292356	0.000535898	4.88514e-08	-0.0741	0.151384	0.6245	29.7618
Cheese consumption	rs3911016	9	88029000	T	G	-0.00421994	0.000722514	5.20025e-09	-0.2548	0.201569	0.2062	34.113
Cheese consumption	rs549814	2	45153508	C	T	-0.00512073	0.00050107	1.62025e-24	-0.0722	0.142185	0.6116	104.44
Cheese consumption	rs6030200	20	35554361	G	A	-0.00339955	0.000507087	2.02684e-11	-0.1907	0.142495	0.1808	44.9446
Cheese consumption	rs7012814	8	9173358	G	A	0.00275866	0.000473402	5.63281e-09	0.0376	0.138486	0.786	33.9575
Cheese consumption	rs707896	6	26116424	G	A	-0.00347743	0.000635171	4.38022e-08	0.0168	0.182864	0.9268	29.9734
Cheese consumption	rs738140	22	41884954	A	G	-0.0028983	0.000507979	1.15967e-08	0.0319	0.148845	0.8303	32.5533
Cheese consumption	rs77779142	11	65599656	C	T	0.00358174	0.000630199	1.31961e-08	0.0965	0.193729	0.6184	32.3022
Cheese consumption	rs7965658	12	49987929	G	A	-0.00364711	0.000592457	7.46492e-10	0.0796	0.177101	0.6531	37.8952
Cheese consumption	rs9843653	3	49920571	T	C	0.00261732	0.000470013	2.56777e-08	-0.1308	0.139173	0.3473	31.0094
Cheese consumption	rs9933427	16	8276343	A	G	-0.00273242	0.000471957	7.0574e-09	0.0312	0.138367	0.8216	33.5189
Cheese consumption	rs10156602	9	96345328	A	G	-0.00361875	0.000658834	3.95929e-08	0.1928	0.145486	0.1851	30.1693
Cheese consumption	rs12476427	2	39146971	A	G	-0.0087979	0.00148008	2.77801e-09	-0.2521	0.294076	0.3913	35.3336
Cheese consumption	rs12550717	8	10266706	G	A	-0.0038877	0.000651474	2.40851e-09	-0.2536	0.142126	0.07437	35.6116
Cheese consumption	rs12629972	3	25121444	T	C	-0.00405751	0.000640682	2.40267e-10	0.0475	0.143021	0.7398	40.1083
Cheese consumption	rs1982350	11	13350131	A	G	-0.00388153	0.000657967	3.65096e-09	0.0065	0.143614	0.9639	34.8015
Cheese consumption	rs838133	19	49259529	A	G	-0.00455528	0.000651362	2.68171e-12	-0.079	0.139542	0.5713	48.9086
Decaffeinated coffee consumption	rs2327402	20	11345395	G	A	-0.00943226	0.00154681	1.07485e-09	0.0262	0.140624	0.8522	37.1841
Decaffeinated coffee consumption	rs2472297	15	75027880	C	T	-0.0140201	0.00168463	8.62278e-17	-0.0576	0.164422	0.7261	69.2617
Decaffeinated coffee consumption	rs4410790	7	17284577	T	C	-0.0119411	0.0015591	1.8743e-14	0.0789	0.138429	0.5687	58.6598
Dried fruit consumption	rs10129747	14	77433198	A	G	-0.0069661	0.00123928	1.8976e-08	0.2504	0.138083	0.06977	31.5966
Dried fruit consumption	rs10189857	2	60713235	A	G	0.00782952	0.00124396	3.09331e-10	-0.1407	0.137279	0.3054	39.6148
Dried fruit consumption	rs10828266	10	22098701	A	G	-0.0129685	0.00136976	2.86027e-21	-0.0694	0.150954	0.6457	89.6377
Dried fruit consumption	rs10896126	11	66292908	A	G	0.01041	0.00134177	8.60016e-15	-0.0227	0.147512	0.8777	60.1929
Dried fruit consumption	rs114328297	1	91190854	T	G	-0.00825058	0.00150167	3.92331e-08	0.0145	0.168441	0.9314	30.187
Dried fruit consumption	rs11787024	8	144239099	T	C	-0.00848131	0.0013236	1.47674e-10	-0.1247	0.150357	0.4069	41.0594
Dried fruit consumption	rs12046747	1	204593696	G	A	-0.00940866	0.00149147	2.82093e-10	-0.3179	0.152002	0.03649	39.7948
Dried fruit consumption	rs12120761	1	72128231	G	A	-0.00728032	0.0012325	3.48492e-09	0.0217	0.13479	0.8721	34.8921
Dried fruit consumption	rs12172847	18	60223017	G	A	-0.00776009	0.0013195	4.07589e-09	0.1586	0.14828	0.2848	34.5871
Dried fruit consumption	rs12457261	18	21146085	C	T	-0.008415	0.00123459	9.35921e-12	-0.1521	0.134439	0.2579	46.4582
Dried fruit consumption	rs13018443	2	170944488	T	C	0.00792566	0.00128115	6.15678e-10	0.0105	0.1402	0.9403	38.2711
Dried fruit consumption	rs1582323	16	52106298	A	G	-0.00692086	0.00126444	4.41336e-08	-0.0527	0.142132	0.7108	29.9587
Dried fruit consumption	rs1620977	1	72729142	A	G	0.0108275	0.00139	6.72385e-15	0.0562	0.151626	0.7109	60.6774
Dried fruit consumption	rs1648404	4	37175523	C	T	-0.00680471	0.00123338	3.44593e-08	0.0745	0.139914	0.5944	30.4387
Dried fruit consumption	rs17175518	18	57850583	C	A	-0.00802209	0.00145617	3.60808e-08	-0.2773	0.157816	0.0789	30.3495
Dried fruit consumption	rs2529055	7	24590331	A	G	-0.00898635	0.00158475	1.42368e-08	-0.263	0.171252	0.1246	32.1548
Dried fruit consumption	rs2533273	7	153485282	C	A	0.00739951	0.00123574	2.12544e-09	-0.0868	0.137147	0.5268	35.8552
Dried fruit consumption	rs261807	1	241055830	C	T	0.00711357	0.00123694	8.87476e-09	0.1722	0.135865	0.205	33.0733
Dried fruit consumption	rs2918593	2	145734636	T	C	0.00796269	0.00143262	2.72678e-08	0.0294	0.15694	0.8514	30.8928
Dried fruit consumption	rs34162196	14	22038125	C	T	0.0172135	0.00204232	3.50409e-17	0.199	0.242778	0.4124	71.038
Dried fruit consumption	rs3764002	12	108618630	C	T	-0.00964985	0.00140017	5.5047e-12	0.3117	0.161983	0.05432	47.4985
Dried fruit consumption	rs3823624	7	2110346	T	C	-0.0130461	0.00160593	4.52168e-16	-0.1446	0.170253	0.3957	65.9946
Dried fruit consumption	rs4140799	14	72170969	G	A	-0.00692982	0.00123728	2.13303e-08	-0.1261	0.139115	0.3647	31.3695
Dried fruit consumption	rs4269101	3	18763543	T	G	0.00927969	0.00137239	1.36382e-11	0.1739	0.145247	0.2312	45.7206
Dried fruit consumption	rs429358	19	45411941	T	C	-0.0158744	0.00170151	1.06276e-20	-0.0046	0.18724	0.9804	87.0414
Dried fruit consumption	rs4348846	10	126691471	G	A	0.00996027	0.00164879	1.53203e-09	-0.0868	0.184376	0.6378	36.4932
Dried fruit consumption	rs4755203	11	43619953	G	A	-0.00868315	0.00124121	2.63912e-12	0.1474	0.142808	0.302	48.94
Dried fruit consumption	rs4769824	13	30883339	C	T	-0.00682044	0.00124519	4.3155e-08	-0.1404	0.139443	0.314	30.0022
Dried fruit consumption	rs4963390	11	61514821	A	G	-0.0111502	0.00178692	4.37854e-10	0.0937	0.206749	0.6504	38.9363
Dried fruit consumption	rs57499472	3	147239337	T	C	-0.00692187	0.00126638	4.60639e-08	-0.124	0.13887	0.3719	29.8757
Dried fruit consumption	rs62084586	17	56419228	T	C	-0.00947428	0.00166181	1.1898e-08	-0.2227	0.177536	0.2097	32.5035
Dried fruit consumption	rs6542942	2	100985378	G	T	-0.00819175	0.00122918	2.65745e-11	-0.0851	0.13564	0.5304	44.4143
Dried fruit consumption	rs6545772	2	60225873	C	T	0.00747933	0.00123386	1.34663e-09	0.1019	0.134181	0.4476	36.7446
Dried fruit consumption	rs6765212	3	43931484	C	T	-0.00805712	0.00138869	6.55453e-09	0.0726	0.155228	0.64	33.6627
Dried fruit consumption	rs6921589	6	25422369	A	C	-0.0111688	0.00179717	5.1436e-10	0.3361	0.198329	0.09014	38.622
Dried fruit consumption	rs75641275	1	98327133	A	C	0.0109126	0.00175267	4.77665e-10	-0.3664	0.186623	0.04961	38.7665
Dried fruit consumption	rs7678161	4	2901600	C	T	-0.0075463	0.00132878	1.3539e-08	0.0187	0.152178	0.9022	32.2524
Dried fruit consumption	rs7808471	7	132716502	T	C	0.00779718	0.00131558	3.08894e-09	0.1064	0.145855	0.4657	35.127
Dried fruit consumption	rs7924036	10	65191645	G	T	-0.00702197	0.00123167	1.18982e-08	-0.0232	0.134846	0.8634	32.5034
Dried fruit consumption	rs862227	16	73602926	A	G	0.00676772	0.00123269	4.01469e-08	0.1612	0.141259	0.2538	30.1423
Dried fruit consumption	rs9385269	6	98547979	C	T	-0.00894444	0.00124014	5.49565e-13	-0.0657	0.137954	0.6339	52.0193
Drink temperature	rs10193494	2	52808561	G	A	-0.00145232	0.000198684	2.67744e-13	-0.0174	0.146412	0.9054	53.4317
Drink temperature	rs10764990	10	129152608	G	A	0.00146865	0.000187317	4.48927e-15	0.0709	0.138495	0.6087	61.4727
Drink temperature	rs10822089	10	64695143	A	G	-0.00112374	0.000183345	8.83771e-10	-0.0731	0.137322	0.5945	37.5659
Drink temperature	rs10829603	10	131327351	T	G	0.00106278	0.000184384	8.21682e-09	-0.2566	0.135731	0.05869	33.2231
Drink temperature	rs10927006	1	243557659	T	C	-0.00211992	0.000260244	3.7649e-16	0.0268	0.207229	0.8971	66.3556
Drink temperature	rs1144428	2	201097903	G	A	0.00184787	0.000224845	2.06207e-16	0.0995	0.175387	0.5705	67.5424
Drink temperature	rs11710570	3	158056654	T	C	-0.00111034	0.000183682	1.49499e-09	0.0461	0.135136	0.733	36.5409
Drink temperature	rs12196849	6	98790797	C	A	-0.00124607	0.000190219	5.72632e-11	-0.1339	0.137231	0.3292	42.9118
Drink temperature	rs12418276	11	16335121	C	T	0.00187312	0.000246086	2.70623e-14	-0.1523	0.176203	0.3874	57.9372
Drink temperature	rs12429545	13	54102206	G	A	-0.00150766	0.000275219	4.30069e-08	0.2861	0.216676	0.1867	30.0089
Drink temperature	rs1260326	2	27730940	T	C	-0.00138622	0.000186856	1.18317e-13	-0.2922	0.140167	0.0371	55.0364
Drink temperature	rs13213152	6	28349698	A	G	-0.00194668	0.000285771	9.62325e-12	-0.9437	0.196058	1.484e-06	46.4037
Drink temperature	rs1447182	11	57916512	T	C	0.00144666	0.000223286	9.23599e-11	-0.0016	0.174876	0.9927	41.9769
Drink temperature	rs1513475	3	35724256	T	C	-0.00128339	0.000191953	2.29416e-11	-0.0151	0.14507	0.9171	44.7021
Drink temperature	rs1568452	2	58012833	C	T	-0.00188544	0.000188399	1.40997e-23	0.033	0.141975	0.8162	100.154
Drink temperature	rs16851048	1	177276006	T	C	-0.0012768	0.000232268	3.86092e-08	0.177	0.173197	0.3068	30.2181
Drink temperature	rs17024335	2	101066927	T	C	-0.00133173	0.000220255	1.48201e-09	0.0819	0.170561	0.6311	36.5579
Drink temperature	rs17056996	18	73120637	G	A	-0.0018371	0.000322604	1.23663e-08	-0.0051	0.224799	0.9819	32.4284
Drink temperature	rs17409360	2	146006855	G	A	-0.00110551	0.000196376	1.80672e-08	0.2305	0.156936	0.1419	31.6919
Drink temperature	rs1870939	1	155055496	A	G	0.00101828	0.000185206	3.83918e-08	-0.1344	0.138773	0.3328	30.229
Drink temperature	rs1997468	2	77171297	C	T	0.00160119	0.000184238	3.59649e-18	0.0009	0.130562	0.9945	75.5314
Drink temperature	rs210600	7	69238281	G	A	0.00122469	0.000204563	2.13931e-09	-0.0546	0.157535	0.7289	35.8425
Drink temperature	rs2292233	18	72910994	C	A	-0.00107439	0.000186694	8.67352e-09	-0.0979	0.135903	0.4713	33.1179
Drink temperature	rs2395868	7	106897500	T	C	-0.00125087	0.000216009	7.00421e-09	-0.0485	0.158562	0.7597	33.5336
Drink temperature	rs2472297	15	75027880	C	T	-0.0023531	0.000206941	5.84e-30	-0.0576	0.164422	0.7261	129.297
Drink temperature	rs2474459	1	1845082	T	C	0.00105049	0.000184502	1.24351e-08	-0.1351	0.13619	0.3212	32.4177
Drink temperature	rs2496003	10	106576956	G	T	-0.00119698	0.000216468	3.20974e-08	0.0562	0.158138	0.7223	30.5764
Drink temperature	rs2542274	7	133491069	C	T	-0.00106813	0.000183808	6.2057e-09	-0.0242	0.135448	0.8582	33.7691
Drink temperature	rs2606222	3	183533175	T	C	-0.0010577	0.000191095	3.11329e-08	-0.2413	0.147261	0.1013	30.6356
Drink temperature	rs2702575	4	15059105	T	C	0.00105392	0.00018882	2.38299e-08	0.2822	0.139974	0.04379	31.1544
Drink temperature	rs2728784	5	87624837	A	G	-0.00185353	0.000227139	3.34101e-16	0.0821	0.170728	0.6306	66.591
Drink temperature	rs2811168	1	98010251	T	G	-0.00173198	0.000272362	2.02926e-10	-0.2171	0.196651	0.2696	40.4383
Drink temperature	rs2825972	21	21424129	A	G	0.0013604	0.000201335	1.40978e-11	-0.1276	0.151002	0.3981	45.6557
Drink temperature	rs34052145	1	38824262	A	G	-0.00110316	0.000192495	9.99285e-09	-0.0085	0.144215	0.953	32.8426
Drink temperature	rs34292254	2	157050759	G	T	0.00115176	0.000184289	4.11113e-10	-0.3011	0.138087	0.02922	39.0594
Drink temperature	rs4074067	8	53137329	C	T	-0.00148911	0.000237183	3.42258e-10	0.1048	0.179215	0.5587	39.4173
Drink temperature	rs4410790	7	17284577	T	C	-0.00167103	0.000189943	1.39855e-18	0.0789	0.138429	0.5687	77.3966
Drink temperature	rs4452038	18	44856529	C	T	-0.00161718	0.000188774	1.06445e-17	-0.0021	0.136219	0.9877	73.3892
Drink temperature	rs4590778	10	93372012	A	G	-0.00113049	0.000207275	4.9233e-08	0.1431	0.164794	0.3852	29.7468
Drink temperature	rs480211	11	63739439	C	T	0.00102975	0.000182813	1.77302e-08	-0.0067	0.136667	0.9609	31.7285
Drink temperature	rs587136	18	53225049	T	C	-0.00155374	0.000242127	1.38944e-10	-0.2032	0.177539	0.2524	41.1785
Drink temperature	rs59317774	20	1888865	A	G	-0.00113645	0.000188862	1.77288e-09	-0.0458	0.141798	0.7467	36.2086
Drink temperature	rs61909866	11	122061369	C	T	-0.00113521	0.000196864	8.095e-09	0.1532	0.154404	0.3211	33.2522
Drink temperature	rs62572325	9	22535878	C	A	0.00168839	0.000267714	2.85061e-10	0.0275	0.205025	0.8933	39.7744
Drink temperature	rs732693	3	64172690	G	A	-0.00149152	0.000263346	1.4812e-08	-0.1876	0.194869	0.3357	32.0778
Drink temperature	rs7591708	2	63022050	T	C	-0.00106109	0.000189945	2.31957e-08	0.1098	0.141449	0.4376	31.2068
Drink temperature	rs7652683	3	85603462	T	C	0.00179417	0.000191341	6.79928e-21	0.0367	0.142745	0.7971	87.9247
Drink temperature	rs7702274	5	107158573	C	T	-0.00122243	0.000186619	5.73813e-11	-0.1785	0.136691	0.1916	42.9078
Drink temperature	rs826848	12	39156767	C	T	-0.00218205	0.000369554	3.53611e-09	-0.3032	0.290551	0.2967	34.8637
Drink temperature	rs965725	18	22289511	G	A	-0.0010643	0.000187346	1.33962e-08	-0.0398	0.143493	0.7815	32.273
Drink temperature	rs986546	6	51615451	G	A	-0.00111221	0.000188811	3.84797e-09	-0.1262	0.138559	0.3624	34.6992
Fresh fruit consumption	rs10136360	14	79894046	G	A	-0.0074386	0.000937208	2.07165e-15	0.3219	0.187634	0.08624	62.9956
Fresh fruit consumption	rs10163879	18	44820274	G	A	-0.00622684	0.000791944	3.75858e-15	0.0757	0.136722	0.5798	61.8225
Fresh fruit consumption	rs10249294	7	143723137	G	A	-0.0122119	0.000800325	1.44143e-52	-0.0203	0.142222	0.8865	232.827
Fresh fruit consumption	rs10271924	7	153495206	C	T	0.00512767	0.0007963	1.19971e-10	-0.1981	0.137479	0.1496	41.4655
Fresh fruit consumption	rs11032362	11	33759092	G	A	-0.00741618	0.00134959	3.9041e-08	-0.2019	0.201937	0.3174	30.1965
Fresh fruit consumption	rs11085749	19	10961273	G	A	0.00487613	0.000796029	9.03605e-10	0.0706	0.138605	0.6105	37.5226
Fresh fruit consumption	rs11129657	3	35636709	T	C	0.00577303	0.000954272	1.45143e-09	-0.0751	0.166217	0.6514	36.5985
Fresh fruit consumption	rs1118655	2	59839012	G	A	0.00467169	0.000792913	3.81996e-09	-0.0863	0.140514	0.5391	34.7134
Fresh fruit consumption	rs11788122	9	34280004	C	T	0.00477838	0.000777366	7.9019e-10	0.0842	0.138354	0.5428	37.7842
Fresh fruit consumption	rs12044599	1	204564714	A	G	-0.00710293	0.000952712	8.95379e-14	-0.2969	0.155335	0.05596	55.5843
Fresh fruit consumption	rs12245149	10	65321147	C	A	0.00428993	0.000775957	3.22858e-08	0.0521	0.13564	0.7009	30.565
Fresh fruit consumption	rs12784301	10	107612666	A	G	-0.00491547	0.000856463	9.50871e-09	0.0091	0.147183	0.9507	32.9392
Fresh fruit consumption	rs13072255	3	21038260	A	C	-0.00525685	0.000775971	1.24799e-11	0.0234	0.13501	0.8624	45.8945
Fresh fruit consumption	rs1356292	3	185824903	C	T	-0.00634066	0.000986669	1.30722e-10	0.103	0.164812	0.532	41.2977
Fresh fruit consumption	rs149449	5	95902093	G	A	-0.00486802	0.000774257	3.22944e-10	0.252	0.138127	0.06809	39.5307
Fresh fruit consumption	rs1620977	1	72729142	A	G	0.00839205	0.000874705	8.46125e-22	0.0562	0.151626	0.7109	92.0477
Fresh fruit consumption	rs17385603	1	98622590	T	C	0.00473996	0.00086738	4.63725e-08	-0.1001	0.160602	0.5331	29.8628
Fresh fruit consumption	rs1964272	19	46190268	G	A	-0.00557	0.000776129	7.14444e-13	-0.0908	0.133033	0.4949	51.5042
Fresh fruit consumption	rs2076309	6	50789451	T	C	-0.00490189	0.000778963	3.11708e-10	-0.2275	0.141386	0.1076	39.5998
Fresh fruit consumption	rs2241726	12	49444545	G	A	-0.00458688	0.000796646	8.52479e-09	0.2726	0.149499	0.06824	33.1516
Fresh fruit consumption	rs2472297	15	75027880	C	T	0.00534757	0.000877337	1.09281e-09	-0.0576	0.164422	0.7261	37.1518
Fresh fruit consumption	rs2504671	6	51205577	C	A	-0.00830488	0.000916714	1.31169e-19	0.0161	0.158712	0.9192	82.0728
Fresh fruit consumption	rs2790688	1	153992909	C	T	-0.0079771	0.00107342	1.07389e-13	0.0469	0.195806	0.8107	55.2269
Fresh fruit consumption	rs3124404	13	55971183	A	G	0.00526493	0.000873556	1.67022e-09	-0.334	0.167846	0.0466	36.3248
Fresh fruit consumption	rs329274	7	35078743	A	G	-0.0043247	0.000778711	2.79741e-08	0.161	0.141679	0.2558	30.8432
Fresh fruit consumption	rs34162196	14	22038125	C	T	0.0114556	0.00128732	5.6455e-19	0.199	0.242778	0.4124	79.1886
Fresh fruit consumption	rs35184771	11	47475189	G	T	-0.00564859	0.000810238	3.13536e-12	0.1426	0.146541	0.3305	48.6021
Fresh fruit consumption	rs4245622	16	64517615	C	T	0.00441792	0.000780533	1.51256e-08	-0.1555	0.139243	0.2641	32.0371
Fresh fruit consumption	rs4467648	4	60064440	G	A	-0.00473725	0.000813387	5.742e-09	0.1123	0.140675	0.4247	33.9202
Fresh fruit consumption	rs4744240	9	96218194	C	T	-0.00503175	0.000823557	9.97702e-10	0.1684	0.145157	0.246	37.3294
Fresh fruit consumption	rs4953149	2	45157307	T	C	0.00572696	0.000820096	2.88367e-12	-0.1976	0.140061	0.1583	48.7662
Fresh fruit consumption	rs56299829	18	57988669	G	A	-0.00680298	0.000866461	4.11236e-15	0.1111	0.157477	0.4805	61.6454
Fresh fruit consumption	rs60452247	11	63981507	G	A	-0.00518109	0.000804762	1.21026e-10	0.1082	0.147825	0.4642	41.4484
Fresh fruit consumption	rs6482190	10	22037809	A	G	-0.0088168	0.000867556	2.90602e-24	-0.0123	0.150585	0.9349	103.283
Fresh fruit consumption	rs6961517	7	133130940	G	T	0.0046905	0.000845345	2.8793e-08	-0.0195	0.143755	0.8921	30.7872
Fresh fruit consumption	rs6962967	7	49621014	C	T	-0.00460815	0.0007807	3.57844e-09	-0.0106	0.138741	0.9391	34.8405
Fresh fruit consumption	rs7141411	14	32269806	C	T	0.00467095	0.000792374	3.74953e-09	-0.009	0.139611	0.9486	34.7496
Fresh fruit consumption	rs72974263	2	225447371	C	T	-0.00463402	0.000832762	2.62695e-08	0.0404	0.14823	0.7852	30.9652
Fresh fruit consumption	rs73195303	8	10200253	C	T	0.00527895	0.000922221	1.0394e-08	0.1932	0.166288	0.2453	32.7661
Fresh fruit consumption	rs7554485	1	65945906	T	C	0.00480648	0.000795172	1.49801e-09	0.0748	0.140325	0.594	36.5369
Fresh fruit consumption	rs8045829	16	19271032	T	G	0.00442895	0.000796053	2.64209e-08	-0.0527	0.141721	0.71	30.9541
Fresh fruit consumption	rs8095324	18	24131659	A	G	0.00534659	0.000792183	1.48677e-11	0.3097	0.144974	0.03266	45.5515
Fresh fruit consumption	rs838133	19	49259529	A	G	0.00600222	0.000803416	7.96637e-14	-0.079	0.139542	0.5713	55.814
Fresh fruit consumption	rs862227	16	73602926	A	G	0.00637803	0.000776604	2.16236e-16	0.1612	0.141259	0.2538	67.4487
Fresh fruit consumption	rs890067	2	60178342	A	G	0.00504544	0.000797119	2.45806e-10	0.0587	0.139179	0.6732	40.0638
Fresh fruit consumption	rs9513725	13	100735511	G	A	-0.0047164	0.000787995	2.15969e-09	0.0779	0.140807	0.5801	35.824
Fresh fruit consumption	rs961414	2	146113733	G	T	-0.00461507	0.00077645	2.78475e-09	0.2607	0.139173	0.06104	35.3289
Ground coffee consumption	rs1057868	7	75615006	C	T	-0.00804666	0.00139033	7.14034e-09	0.1293	0.151436	0.3932	33.4962
Ground coffee consumption	rs2472297	15	75027880	C	T	-0.0182669	0.00140687	1.50655e-38	-0.0576	0.164422	0.7261	168.586
Ground coffee consumption	rs4410790	7	17284577	T	C	-0.0183792	0.00132145	5.63583e-44	0.0789	0.138429	0.5687	193.442
Instant coffee consumption	rs12046747	1	204593696	G	A	0.00591125	0.00106972	3.27654e-08	-0.3179	0.152002	0.03649	30.5364
Instant coffee consumption	rs12902945	15	74317707	G	T	-0.00592957	0.000907565	6.4253e-11	-0.0486	0.148164	0.7429	42.6865
Instant coffee consumption	rs1481012	4	89039082	A	G	0.00918762	0.00138956	3.7944e-11	-0.0067	0.220868	0.9758	43.7171
Instant coffee consumption	rs17685	7	75616105	G	A	-0.00876767	0.000978214	3.16145e-19	0.1999	0.155705	0.1992	80.3342
Instant coffee consumption	rs2106727	7	17287998	A	G	-0.0162931	0.000915069	6.42593e-71	0.0822	0.139714	0.5563	317.03
Instant coffee consumption	rs2472297	15	75027880	C	T	-0.0204521	0.000990657	1.08294e-94	-0.0576	0.164422	0.7261	426.215
Instant coffee consumption	rs34060476	7	73037956	A	G	-0.00895592	0.00128627	3.33798e-12	0.0332	0.201299	0.869	48.4793
Instant coffee consumption	rs35198275	3	50536092	A	G	0.00800698	0.00129437	6.17078e-10	-0.0892	0.197972	0.6523	38.2667
Instant coffee consumption	rs56113850	19	41353107	T	C	-0.00599204	0.000890839	1.74045e-11	0.0502	0.141948	0.7236	45.243
Instant coffee consumption	rs6062357	20	62892739	C	T	-0.00561888	0.000894837	3.40272e-10	-0.1961	0.140735	0.1635	39.4286
Instant coffee consumption	rs953442	18	57797485	T	C	-0.00577924	0.00101995	1.46e-08	-0.2206	0.15441	0.1531	32.1058
Lamb consumption	rs10905781	10	10710599	A	C	-0.00369907	0.000633645	5.2906e-09	-0.0566	0.15615	0.717	34.0795
Lamb consumption	rs11090045	22	41753603	G	A	0.00380341	0.000623229	1.0426e-09	-0.093	0.148088	0.53	37.2435
Lamb consumption	rs11743441	5	88065637	G	T	0.00350546	0.000577351	1.26621e-09	0.1282	0.140112	0.3602	36.8647
Lamb consumption	rs12033462	1	72947342	G	A	0.0032288	0.000581961	2.88728e-08	-0.1317	0.143608	0.3591	30.7818
Lamb consumption	rs136548	22	27253353	C	T	-0.00338525	0.00058773	8.41774e-09	-0.2908	0.142077	0.04068	33.1761
Lamb consumption	rs17652520	17	44098967	G	A	0.00385969	0.00067682	1.17936e-08	0.027	0.171912	0.8752	32.5206
Lamb consumption	rs1958801	14	98872110	A	G	0.00350574	0.00062736	2.29589e-08	-0.3786	0.13974	0.006742	31.2267
Lamb consumption	rs2678900	2	58177683	T	G	-0.003137	0.000574548	4.76284e-08	0.0648	0.139803	0.643	29.811
Lamb consumption	rs3909726	11	126587391	G	A	-0.00491569	0.000768109	1.55652e-10	-0.1346	0.187653	0.4732	40.9565
Lamb consumption	rs3964074	16	74166991	T	C	0.00324398	0.00057126	1.3577e-08	-0.0216	0.138989	0.8765	32.247
Lamb consumption	rs429358	19	45411941	T	C	0.00613528	0.000785834	5.84036e-15	-0.0046	0.18724	0.9804	60.9547
Lamb consumption	rs451878	9	15636260	C	A	0.00564255	0.000568416	3.18318e-23	0.0152	0.138484	0.9126	98.5413
Lamb consumption	rs62398404	6	37669616	C	T	-0.0049069	0.000849629	7.67959e-09	-0.1922	0.183041	0.2937	33.3546
Lamb consumption	rs660880	1	6866978	G	A	0.00341135	0.000567536	1.84601e-09	0.0394	0.137965	0.7752	36.1298
Lamb consumption	rs66634929	3	175703186	T	C	0.0035958	0.000635976	1.56768e-08	0.0358	0.152333	0.8142	31.9676
Lamb consumption	rs6872608	5	164498813	A	C	-0.00368858	0.000591946	4.62646e-10	-0.1616	0.15024	0.2821	38.8288
Lamb consumption	rs7206521	16	5691542	C	T	-0.00433095	0.000719376	1.73959e-09	0.1599	0.178142	0.3694	36.2455
Lamb consumption	rs942038	13	112682875	A	G	-0.00347737	0.000621161	2.16616e-08	-0.0704	0.148876	0.6363	31.3396
Lamb consumption	rs9537006	13	55783545	A	C	0.00462513	0.000642307	5.98564e-13	-0.3592	0.170023	0.03463	51.8516
Percentage fat in milk consumption	rs10875917	12	49467330	G	T	0.00215983	0.000395011	4.55728e-08	0.218	0.142515	0.1261	29.8965
Percentage fat in milk consumption	rs136872	22	32281568	A	G	-0.00429606	0.000658052	6.64535e-11	0.0312	0.244356	0.8984	42.6207
Percentage fat in milk consumption	rs3101336	1	72751185	T	C	0.00310666	0.000398936	6.84214e-15	-0.0408	0.139672	0.7702	60.643
Percentage fat in milk consumption	rs3817334	11	47650993	C	T	0.00271328	0.000397127	8.35797e-12	0.2513	0.144369	0.08174	46.68
Percentage fat in milk consumption	rs4430895	2	25161386	C	T	0.00222349	0.000391954	1.40454e-08	0.1856	0.137222	0.1762	32.181
Percentage fat in milk consumption	rs4953152	2	45170153	G	A	-0.00246788	0.000422978	5.39407e-09	-0.0984	0.142479	0.4898	34.0418
Percentage fat in milk consumption	rs538656	18	57850422	G	T	0.00322867	0.000462233	2.84977e-12	-0.276	0.15784	0.08036	48.7894
Percentage fat in milk consumption	rs55872725	16	53809123	C	T	0.00447902	0.000398925	2.98056e-29	0.0511	0.13658	0.7083	126.062
Percentage fat in milk consumption	rs7412	19	45412079	C	T	-0.00446346	0.000717991	5.08056e-10	-0.0648	0.237529	0.785	38.6461
Non-oily fish consumption	rs139173518	3	7979685	G	A	0.00925949	0.00165038	2.0172e-08	-0.1064	0.204749	0.6033	31.4779
Non-oily fish consumption	rs35287743	12	110057250	G	T	0.0101656	0.0017016	2.31304e-09	-0.1869	0.219871	0.3953	35.6904
Non-oily fish consumption	rs418464	19	49239026	T	C	0.00686075	0.00108293	2.3679e-10	0.1382	0.137088	0.3134	40.1368
Non-oily fish consumption	rs56094641	16	53806453	A	G	-0.00652519	0.00109929	2.92377e-09	0.0526	0.136366	0.6997	35.234
Non-oily fish consumption	rs7015336	8	8830720	G	A	-0.00694628	0.00111007	3.91159e-10	0.1615	0.143318	0.2598	39.1565
Oily fish consumption	rs10267710	7	95740335	G	T	0.00891283	0.00152131	4.66632e-09	0.2584	0.15274	0.09069	34.3238
Oily fish consumption	rs10769847	11	7922651	T	C	0.00831866	0.00147808	1.82293e-08	0.088	0.141223	0.5332	31.6746
Oily fish consumption	rs10828258	10	21929734	A	G	0.0136633	0.00156596	2.65732e-18	-0.0618	0.142673	0.6649	76.129
Oily fish consumption	rs11135349	5	164523472	A	C	-0.00896907	0.00145779	7.62654e-10	-0.112	0.141273	0.4279	37.8534
Oily fish consumption	rs11666792	19	49227043	G	A	0.0109779	0.00146378	6.39677e-14	0.1793	0.13647	0.1889	56.2454
Oily fish consumption	rs11767283	7	121947456	A	G	-0.0123486	0.00176371	2.53252e-12	0.2469	0.17143	0.1498	49.0209
Oily fish consumption	rs11859365	16	83683945	A	C	-0.0161438	0.00167026	4.22794e-22	0.0418	0.15635	0.7892	93.4208
Oily fish consumption	rs11993089	8	10009952	G	T	-0.00986814	0.00148263	2.81697e-11	-0.0536	0.14383	0.7094	44.3001
Oily fish consumption	rs12190086	6	155872975	T	C	-0.0106896	0.00190516	2.01315e-08	0.0554	0.179577	0.7577	31.4818
Oily fish consumption	rs12456049	18	53426442	A	G	0.00918145	0.00146582	3.7596e-10	-0.104	0.136495	0.4461	39.2339
Oily fish consumption	rs12491735	3	176707529	T	C	0.0107581	0.00194554	3.20922e-08	0.0661	0.186696	0.7233	30.5767
Oily fish consumption	rs1421085	16	53800954	T	C	-0.0127651	0.00148336	7.59645e-18	0.0499	0.136556	0.7148	74.0552
Oily fish consumption	rs144696853	19	37486142	A	G	0.0121834	0.00214805	1.4127e-08	-0.2093	0.206674	0.3112	32.1698
Oily fish consumption	rs16959955	15	48002700	T	C	-0.0110427	0.00175128	2.87261e-10	-0.1324	0.152056	0.3839	39.7594
Oily fish consumption	rs17050031	2	59488019	C	T	0.00883648	0.00146083	1.45798e-09	0.1716	0.138093	0.214	36.5897
Oily fish consumption	rs1876245	3	71534763	T	C	-0.00946663	0.00146866	1.15022e-10	0.1259	0.138981	0.365	41.5478
Oily fish consumption	rs1910038	3	117307834	C	A	0.0084021	0.00147097	1.11692e-08	0.0855	0.13829	0.5364	32.6263
Oily fish consumption	rs1941951	18	35128263	T	C	0.0105725	0.00178487	3.15351e-09	-0.0155	0.164214	0.9248	35.0867
Oily fish consumption	rs1951286	14	29766012	T	G	0.0114399	0.00152039	5.29956e-14	-0.0526	0.147841	0.722	56.6154
Oily fish consumption	rs2315507	4	14974192	G	A	-0.00907861	0.00153136	3.05785e-09	0.2865	0.142066	0.04373	35.1467
Oily fish consumption	rs2413045	22	31665862	A	G	0.0126128	0.00181851	4.03963e-12	-0.1132	0.18404	0.5385	48.1052
Oily fish consumption	rs2431529	5	102125564	A	G	-0.00857369	0.00151026	1.37107e-08	-0.0965	0.143506	0.5013	32.2279
Oily fish consumption	rs2572973	13	93567758	G	T	0.0145809	0.00249445	5.05545e-09	-0.0592	0.231425	0.7981	34.168
Oily fish consumption	rs2806723	13	54266437	A	G	0.0114025	0.0020129	1.47271e-08	-0.2363	0.179651	0.1884	32.089
Oily fish consumption	rs35287743	12	110057250	G	T	0.0176117	0.00229615	1.71862e-14	-0.1869	0.219871	0.3953	58.8304
Oily fish consumption	rs35522344	14	100283856	C	T	0.0083112	0.0014994	2.97304e-08	0.1322	0.142159	0.3524	30.725
Oily fish consumption	rs45501495	1	204596454	C	T	-0.0101815	0.00171421	2.85944e-09	-0.287	0.149929	0.05559	35.2773
Oily fish consumption	rs4692105	4	30828781	T	C	0.00835873	0.0014959	2.30017e-08	0.0539	0.140474	0.7012	31.2231
Oily fish consumption	rs4885853	13	55989783	G	T	0.0165641	0.00164105	5.89673e-24	-0.3258	0.167746	0.05211	101.881
Oily fish consumption	rs552234	9	106772283	G	A	0.00928024	0.00145621	1.85521e-10	-0.1286	0.137829	0.3508	40.6135
Oily fish consumption	rs567040	11	111460678	C	T	0.0094172	0.00158814	3.03481e-09	-0.0314	0.148556	0.8326	35.1614
Oily fish consumption	rs61978713	14	98886584	A	G	0.00879247	0.0016079	4.54388e-08	-0.353	0.140237	0.01183	29.9022
Oily fish consumption	rs66488313	6	26631568	G	T	0.0201851	0.00232885	4.42057e-18	-0.8462	0.201427	2.657e-05	75.124
Oily fish consumption	rs6807666	3	85594428	A	C	0.00934968	0.00152079	7.85106e-10	0.0547	0.143416	0.7029	37.7968
Oily fish consumption	rs6808550	3	25107866	A	G	-0.00967127	0.00147381	5.30597e-11	0.0895	0.142619	0.5303	43.061
Oily fish consumption	rs790564	8	64604218	A	C	-0.0110247	0.0016347	1.53901e-11	-0.0653	0.159159	0.6816	45.4839
Oily fish consumption	rs79172804	17	43828764	G	A	0.0122996	0.00188134	6.24802e-11	-0.1121	0.179242	0.5317	42.7413
Oily fish consumption	rs7924937	11	126599247	C	T	-0.00883647	0.00152616	7.03854e-09	-0.0158	0.138539	0.9092	33.5241
Oily fish consumption	rs7970853	12	23084225	G	A	0.00935241	0.00169676	3.54935e-08	-0.1463	0.166299	0.379	30.3813
Oily fish consumption	rs837309	13	101202748	C	T	0.00896999	0.00145339	6.75293e-10	-0.1474	0.137123	0.2824	38.0908
Oily fish consumption	rs9823383	3	167171093	T	C	-0.00956816	0.00150015	1.79257e-10	0.0884	0.142212	0.5342	40.6806
Pork consumption	rs1355171	9	15681694	C	A	0.00395162	0.00059827	3.97308e-11	0.0176	0.139638	0.8997	43.6271
Pork consumption	rs3964074	16	74166991	T	C	0.00378963	0.000600553	2.78614e-10	-0.0216	0.138989	0.8765	39.8191
Pork consumption	rs429358	19	45411941	T	C	0.00521346	0.000825674	2.71585e-10	-0.0046	0.18724	0.9804	39.869
Pork consumption	rs785370	5	115646886	T	G	0.00385441	0.000704996	4.56996e-08	0.1933	0.168782	0.2521	29.8911
Poultry consumption	rs72760826	9	138014581	C	T	0.00273704	0.000464334	3.75704e-09	-0.1496	0.148611	0.3141	34.7457
Poultry consumption	rs9806543	15	83562665	G	A	-0.00250505	0.000423561	3.3337e-09	-0.0709	0.136511	0.6035	34.9785
Processed meat consumption	rs17404096	20	43391186	T	C	0.00360384	0.000595909	1.46988e-09	0.0252	0.147124	0.864	36.5739
Processed meat consumption	rs3026096	17	5275918	G	A	-0.0030212	0.000552846	4.63395e-08	-0.1524	0.138334	0.2706	29.8642
Processed meat consumption	rs67707190	11	31210500	A	G	0.00333095	0.000610331	4.8258e-08	0.1676	0.159019	0.2919	29.7855
Processed meat consumption	rs76009609	17	36136634	T	G	-0.0052953	0.000963046	3.83055e-08	0.2153	0.239812	0.3693	30.2334
Processed meat consumption	rs838133	19	49259529	A	G	-0.00361413	0.00057174	2.59401e-10	-0.079	0.139542	0.5713	39.9586
Red wine consumption	rs1260326	2	27730940	T	C	-0.0070697	0.000933849	3.71802e-14	-0.2922	0.140167	0.0371	57.3124
Red wine consumption	rs1302808	4	100291120	C	A	-0.00686229	0.00116196	3.50964e-09	-0.0246	0.178851	0.8906	34.8783
Red wine consumption	rs1919208	4	99567226	C	T	-0.037613	0.00613721	8.86108e-10	0.6535	0.606425	0.2812	37.5607
Red wine consumption	rs2472297	15	75027880	C	T	-0.00626643	0.00103021	1.18196e-09	-0.0576	0.164422	0.7261	36.9989
Red wine consumption	rs3890640	17	66053028	C	T	0.00585536	0.00107405	4.99006e-08	-0.0672	0.166386	0.6863	29.7206
Red wine consumption	rs528301	2	45154908	G	A	-0.00527171	0.000916087	8.68496e-09	-0.2184	0.139939	0.1186	33.1154
Red wine consumption	rs73238581	4	39412384	C	A	-0.00619001	0.000960827	1.17616e-10	-0.1946	0.133988	0.1464	41.5042
Salad/raw vegetable consumption	rs1011939	16	19992996	G	A	0.00590661	0.00104343	1.50701e-08	-0.1288	0.155433	0.4073	32.0442
Salad/raw vegetable consumption	rs10819082	9	128645617	G	A	0.00664015	0.000992009	2.17688e-11	-0.1755	0.147338	0.2336	44.8048
Salad/raw vegetable consumption	rs11209780	1	71876652	G	A	0.00658775	0.00114453	8.62038e-09	-0.1695	0.171753	0.3237	33.1299
Salad/raw vegetable consumption	rs11574639	16	31372081	G	A	-0.0055066	0.00100791	4.67141e-08	0.2439	0.142665	0.08734	29.8486
Salad/raw vegetable consumption	rs11608727	12	110060984	T	G	0.00737606	0.00118104	4.22733e-10	-0.29	0.163142	0.07547	39.0049
Salad/raw vegetable consumption	rs11746380	5	137736391	T	C	-0.0054632	0.000970207	1.79206e-08	-0.1545	0.138232	0.2637	31.7077
Salad/raw vegetable consumption	rs12629972	3	25121444	T	C	-0.00771617	0.000950968	4.89735e-16	0.0475	0.143021	0.7398	65.8373
Salad/raw vegetable consumption	rs1437761	15	97010698	T	C	0.00614751	0.0010817	1.32203e-08	0.1506	0.162012	0.3526	32.2987
Salad/raw vegetable consumption	rs1520919	8	64696606	G	A	0.00776124	0.00102093	2.91302e-14	0.1069	0.158084	0.4989	57.7923
Salad/raw vegetable consumption	rs1828022	4	63740533	C	T	-0.00512382	0.000937087	4.55613e-08	0.28	0.135771	0.03918	29.897
Salad/raw vegetable consumption	rs35076622	17	43856458	G	A	0.00531059	0.000968309	4.14884e-08	0.0754	0.142376	0.5964	30.0786
Salad/raw vegetable consumption	rs56367474	13	59454139	C	T	0.0057908	0.00100862	9.3947e-09	-0.0856	0.146792	0.5598	32.9626
Salad/raw vegetable consumption	rs61954780	13	54941840	C	T	0.00676324	0.00120616	2.05567e-08	-0.1974	0.172835	0.2534	31.4412
Salad/raw vegetable consumption	rs6452792	5	87792844	G	A	-0.00528056	0.000944332	2.24667e-08	0.2452	0.141606	0.08335	31.2688
Salad/raw vegetable consumption	rs6482190	10	22037809	A	G	-0.00843706	0.00104466	6.67236e-16	-0.0123	0.150585	0.9349	65.2277
Salad/raw vegetable consumption	rs6958768	7	77773693	A	C	0.00729325	0.00126227	7.56458e-09	0.2109	0.201266	0.2947	33.3839
Salad/raw vegetable consumption	rs6978572	7	35210072	T	C	-0.00578259	0.00100451	8.58109e-09	0.1036	0.153526	0.4998	33.1388
Salad/raw vegetable consumption	rs75248709	6	92348945	C	T	0.0125833	0.00230159	4.57147e-08	-0.1232	0.369185	0.7386	29.8905
Salad/raw vegetable consumption	rs7774567	6	25425526	A	G	-0.0095921	0.00165381	6.63144e-09	0.566	0.234738	0.0159	33.64
Salad/raw vegetable consumption	rs9323534	14	20586432	C	T	0.00543042	0.00094291	8.45068e-09	0.2432	0.142467	0.08781	33.1685
Salad/raw vegetable consumption	rs9568036	13	48971936	G	A	0.00526298	0.000949019	2.92771e-08	-0.288	0.141495	0.04181	30.7549
Salad/raw vegetable consumption	rs9829032	3	85683600	A	G	-0.00567559	0.000956316	2.94118e-09	0.0416	0.138438	0.7638	35.2224
Salad/raw vegetable consumption	rs9956350	18	38107168	G	A	0.00509591	0.000934363	4.92806e-08	0.0384	0.136839	0.779	29.7449
Added salt consumption	rs10037418	5	116577731	C	T	-0.0021599	0.000331236	6.99668e-11	-0.0634	0.14313	0.6578	42.5199
Added salt consumption	rs10055314	5	20224696	C	A	0.00174155	0.000317439	4.10554e-08	0.1694	0.138503	0.2213	30.0989
Added salt consumption	rs1028643	11	30861880	G	A	-0.0021682	0.000328796	4.27087e-11	-0.2292	0.155502	0.1405	43.4856
Added salt consumption	rs10425711	19	51780434	C	A	0.00189977	0.000344401	3.46493e-08	0.2187	0.168495	0.1943	30.428
Added salt consumption	rs1045411	13	31033232	C	T	0.00273406	0.000348487	4.3118e-15	-0.0902	0.160032	0.573	61.5521
Added salt consumption	rs10752999	1	187279690	A	C	-0.0022762	0.000337093	1.4538e-11	-0.0435	0.147135	0.7675	45.5954
Added salt consumption	rs10757803	9	29144057	G	A	-0.00219581	0.000372731	3.83544e-09	0.1901	0.170404	0.2646	34.7055
Added salt consumption	rs10761566	10	62791939	T	C	0.00261733	0.000312281	5.23331e-17	-0.0108	0.138622	0.9379	70.2467
Added salt consumption	rs10790375	11	120174671	C	T	0.0017387	0.000312611	2.66908e-08	-0.0836	0.143985	0.5615	30.9343
Added salt consumption	rs10883796	10	104655315	G	A	-0.00192819	0.000338493	1.22367e-08	-0.009	0.149202	0.9519	32.4489
Added salt consumption	rs10994723	10	63089380	A	G	0.00294103	0.000346036	1.90898e-17	-0.1395	0.145597	0.338	72.2364
Added salt consumption	rs11041921	11	8456187	C	A	-0.00305338	0.000534491	1.11206e-08	-0.3179	0.225873	0.1593	32.6348
Added salt consumption	rs11217602	11	119833857	C	T	-0.00172292	0.000313568	3.91673e-08	-0.0342	0.136526	0.8022	30.1903
Added salt consumption	rs113243085	6	33516949	G	T	-0.00407434	0.000699185	5.63413e-09	1.0402	0.536527	0.05253	33.9571
Added salt consumption	rs12478156	2	164379658	T	C	-0.00216248	0.000323029	2.16583e-11	0.2269	0.150911	0.1327	44.8148
Added salt consumption	rs12499144	4	18239838	A	C	0.00203102	0.000321561	2.682e-10	0.0815	0.144108	0.5717	39.8935
Added salt consumption	rs12579995	12	110046104	G	A	-0.00288043	0.000412124	2.76396e-12	-0.0252	0.17974	0.8885	48.8494
Added salt consumption	rs12636030	3	49182237	A	G	0.00201105	0.000327069	7.81193e-10	0.0078	0.146022	0.9574	37.8065
Added salt consumption	rs12658060	5	51375189	T	C	0.00455663	0.000370935	1.10165e-34	0.0042	0.169231	0.9802	150.901
Added salt consumption	rs12947874	17	38259103	A	G	-0.00210554	0.000369085	1.1651e-08	-0.0835	0.166209	0.6154	32.5442
Added salt consumption	rs13131880	4	178963783	T	C	0.00212726	0.00037185	1.06056e-08	-0.0181	0.159944	0.9099	32.727
Added salt consumption	rs1339157	9	23196532	T	C	0.0021803	0.000309171	1.76257e-12	0.0357	0.135842	0.7927	49.7319
Added salt consumption	rs1373049	11	99757404	G	T	0.00187829	0.000324905	7.42386e-09	-0.052	0.143725	0.7175	33.4205
Added salt consumption	rs1490384	6	126851160	C	T	0.00183159	0.000309029	3.0867e-09	0.0716	0.137668	0.603	35.1284
Added salt consumption	rs1562662	2	138319143	C	T	-0.00314386	0.000357857	1.5603e-18	0.1714	0.170619	0.3151	77.1805
Added salt consumption	rs17805497	2	177070172	T	C	-0.002044	0.000324171	2.8761e-10	-0.2086	0.150382	0.1654	39.757
Added salt consumption	rs1943457	18	37190183	G	A	0.00197118	0.000310906	2.29593e-10	-0.1096	0.138756	0.4296	40.1971
Added salt consumption	rs2053682	5	170599327	C	A	0.00304443	0.000333368	6.70343e-20	0.1097	0.143093	0.4433	83.3996
Added salt consumption	rs2457427	8	22746069	T	C	0.0028372	0.000450231	2.94486e-10	-0.1144	0.206401	0.5794	39.7108
Added salt consumption	rs2464869	11	127106206	T	G	0.00183938	0.000326939	1.84367e-08	0.1797	0.141063	0.2027	31.6526
Added salt consumption	rs2506738	6	104003425	A	G	0.00216807	0.000315149	6.00597e-12	-0.198	0.139063	0.1545	47.3276
Added salt consumption	rs2687169	3	60372036	T	C	0.00248989	0.000326947	2.62516e-14	0.1157	0.142093	0.4155	57.997
Added salt consumption	rs2693687	14	99672917	C	T	-0.00183908	0.000318627	7.83873e-09	-0.2524	0.136865	0.06516	33.3147
Added salt consumption	rs2736748	3	60815608	A	G	-0.00456985	0.000378368	1.38386e-33	0.0502	0.164898	0.7608	145.873
Added salt consumption	rs33137	5	158064276	C	T	0.00171543	0.000310281	3.22734e-08	-0.2295	0.140306	0.1019	30.5658
Added salt consumption	rs336610	3	18650015	G	T	-0.00255664	0.000318423	9.82157e-16	0.1254	0.135324	0.3541	64.4659
Added salt consumption	rs34295593	4	101801675	A	C	-0.00263388	0.000474212	2.78847e-08	0.1601	0.230489	0.4873	30.8494
Added salt consumption	rs34893494	16	72962423	T	C	-0.00197867	0.000341859	7.12417e-09	-0.2789	0.147952	0.05942	33.5006
Added salt consumption	rs35099536	6	9516653	A	C	-0.00412446	0.00056172	2.09554e-13	0.0132	0.25306	0.9584	53.9131
Added salt consumption	rs35638196	4	54966104	G	A	-0.00216469	0.000364863	2.97658e-09	0.227	0.165156	0.1693	35.1991
Added salt consumption	rs360807	2	62926859	C	T	-0.00200992	0.000334197	1.80803e-09	0.2726	0.151225	0.07145	36.1703
Added salt consumption	rs3890316	4	94242898	G	A	0.00208109	0.000358873	6.67276e-09	0.149	0.161528	0.3563	33.6279
Added salt consumption	rs4074037	14	101011209	A	G	-0.00180139	0.000318606	1.5678e-08	0.1939	0.145052	0.1813	31.9674
Added salt consumption	rs4235642	5	103818412	A	G	-0.00193725	0.000317914	1.10379e-09	0.229	0.14102	0.1044	37.1323
Added salt consumption	rs4580876	6	98322872	G	A	0.00170356	0.000309375	3.66128e-08	-0.0398	0.13546	0.7689	30.3211
Added salt consumption	rs4699965	5	60167888	A	C	0.00179536	0.000319824	1.98174e-08	-0.1798	0.139177	0.1964	31.5124
Added salt consumption	rs4726481	7	141668403	G	T	0.00427789	0.000316311	1.12384e-41	-0.0011	0.137135	0.9936	182.907
Added salt consumption	rs4739105	8	64496159	T	C	-0.00233746	0.000381316	8.78893e-10	-0.1714	0.172284	0.3198	37.5767
Added salt consumption	rs4860797	4	67801134	G	A	-0.00180326	0.000316873	1.26448e-08	-0.1367	0.142085	0.336	32.3852
Added salt consumption	rs4937214	11	126749930	C	T	-0.00251354	0.000308457	3.67695e-16	0.0205	0.135222	0.8795	66.4022
Added salt consumption	rs510901	9	22449909	T	C	0.00216432	0.00031834	1.05517e-11	0.2425	0.140753	0.08491	46.2233
Added salt consumption	rs528301	2	45154908	G	A	-0.00238799	0.000309641	1.2374e-14	-0.2184	0.139939	0.1186	59.4769
Added salt consumption	rs61655518	2	144134490	A	C	0.00200061	0.000318809	3.49046e-10	-0.1669	0.144261	0.2473	39.3789
Added salt consumption	rs62098445	18	58819108	C	A	0.00277216	0.000334808	1.23331e-16	0.0519	0.155217	0.7381	68.5559
Added salt consumption	rs6707445	2	104420858	G	A	-0.00171286	0.000311085	3.66904e-08	0.1014	0.135634	0.4547	30.317
Added salt consumption	rs6780346	3	85593584	C	T	0.00257951	0.000318718	5.80253e-16	0.0442	0.142182	0.7559	65.503
Added salt consumption	rs6951104	7	27253795	T	C	0.00274759	0.000496263	3.0847e-08	-0.2687	0.218267	0.2183	30.6535
Added salt consumption	rs6987313	8	71570989	T	C	-0.00171115	0.000309481	3.21886e-08	-0.1067	0.137156	0.4366	30.5709
Added salt consumption	rs72805988	16	82853923	G	A	-0.0020996	0.00037065	1.47331e-08	-0.0654	0.161385	0.6853	32.0882
Added salt consumption	rs73166548	3	94145116	G	T	0.001982	0.000342549	7.20678e-09	0.2283	0.158438	0.1496	33.4782
Added salt consumption	rs7422793	2	212603778	T	C	-0.00208611	0.000325448	1.45554e-10	-0.0694	0.14812	0.6394	41.0876
Added salt consumption	rs7513227	1	87943155	C	T	-0.00171356	0.000309722	3.15565e-08	-0.1284	0.13713	0.3491	30.6094
Added salt consumption	rs7591518	2	145632077	T	C	0.00342757	0.000337081	2.74416e-24	0.0329	0.14853	0.8247	103.396
Added salt consumption	rs7627615	3	183818416	G	A	0.00227582	0.00031381	4.09987e-13	-0.0059	0.143045	0.9671	52.5947
Added salt consumption	rs76680143	9	15822518	C	T	-0.00169913	0.00031017	4.30013e-08	-0.0513	0.139517	0.7131	30.0091
Added salt consumption	rs7670308	4	67230580	G	A	0.00202046	0.000315217	1.45765e-10	0.1523	0.138532	0.2716	41.0848
Added salt consumption	rs7803164	7	1829835	C	T	0.00230624	0.000366829	3.23738e-10	0.1182	0.161849	0.4652	39.5259
Added salt consumption	rs803379	1	44623775	T	G	-0.00234908	0.000319064	1.80619e-13	-0.2625	0.14223	0.06495	54.2051
Added salt consumption	rs821166	16	68578481	A	G	-0.00173566	0.000316123	4.00893e-08	0.067	0.138355	0.6282	30.1451
Added salt consumption	rs9368288	6	21209123	G	A	0.00242668	0.000430071	1.67589e-08	0.1479	0.201477	0.4629	31.8379
Added salt consumption	rs9569747	13	58370948	T	G	0.00188067	0.000338882	2.86273e-08	-0.0352	0.148075	0.8121	30.7984
Added salt consumption	rs9611875	22	43153807	A	G	-0.0105566	0.000792718	1.84448e-40	0.1443	0.421683	0.7322	177.342
Added salt consumption	rs9826749	3	83334993	A	G	-0.00308435	0.000408767	4.50567e-14	-0.1111	0.174653	0.5247	56.9345
Tea consumption	rs10741694	11	16286183	T	C	-0.00742105	0.00124849	2.78115e-09	-0.0816	0.14287	0.5679	35.3314
Tea consumption	rs10752269	10	12692902	G	A	0.00660431	0.00120582	4.32529e-08	0.0042	0.139609	0.976	29.9978
Tea consumption	rs1093707	9	7006539	T	G	0.00851736	0.00144315	3.59289e-09	-0.276	0.159697	0.08394	34.8327
Tea consumption	rs11007604	10	29758515	C	T	0.0101119	0.00177111	1.13404e-08	-0.0227	0.197078	0.9083	32.5968
Tea consumption	rs11704820	22	24912248	A	G	0.00967218	0.0012395	6.03129e-15	0.0541	0.138078	0.6952	60.8914
Tea consumption	rs12446615	16	73915896	A	G	0.0068673	0.00121187	1.45577e-08	0.0426	0.137617	0.7569	32.1115
Tea consumption	rs13034607	2	50353839	C	T	-0.00725829	0.00125174	6.68866e-09	-0.0377	0.140061	0.7878	33.6233
Tea consumption	rs1542329	11	59214479	G	A	0.00808051	0.00128129	2.85337e-10	0.0608	0.149883	0.685	39.7725
Tea consumption	rs2117137	3	89525505	A	G	-0.00850128	0.0012259	4.07011e-12	-0.1154	0.137029	0.3997	48.0904
Tea consumption	rs2285859	19	19422485	A	G	-0.00714731	0.00127537	2.09331e-08	-0.2695	0.145258	0.06355	31.406
Tea consumption	rs2350826	10	87012225	T	G	-0.00832766	0.00144555	8.36697e-09	0.057	0.166958	0.7328	33.1879
Tea consumption	rs2472297	15	75027880	C	T	-0.0171971	0.00136275	1.65055e-36	-0.0576	0.164422	0.7261	159.249
Tea consumption	rs2869657	20	51190821	A	G	0.00766248	0.00131098	5.07028e-09	0.2115	0.140378	0.1319	34.1623
Tea consumption	rs325502	5	104008133	G	A	-0.00689096	0.0012184	1.55171e-08	-0.0787	0.136732	0.5649	31.9875
Tea consumption	rs4357628	10	87391290	A	C	0.00734106	0.00128144	1.01168e-08	-0.0111	0.141333	0.9374	32.8187
Tea consumption	rs4410790	7	17284577	T	C	-0.0114382	0.00125129	6.18052e-20	0.0789	0.138429	0.5687	83.5602
Tea consumption	rs4726481	7	141668403	G	T	-0.00714552	0.00123489	7.19273e-09	-0.0011	0.137135	0.9936	33.482
Tea consumption	rs4817505	21	34343828	T	C	-0.00851247	0.001237	5.92073e-12	-0.2317	0.13736	0.09164	47.3556
Tea consumption	rs4926833	1	50311454	G	A	-0.00697823	0.00124868	2.29059e-08	-0.048	0.144758	0.7402	31.2312
Tea consumption	rs56163935	7	75788744	T	C	-0.00901306	0.0015626	8.02229e-09	0.5208	0.201685	0.009816	33.2697
Tea consumption	rs56188862	1	174189269	T	C	0.00687989	0.00123844	2.77156e-08	-0.1419	0.137309	0.3014	30.8612
Tea consumption	rs57462170	3	50239803	G	A	-0.0129479	0.00193234	2.07519e-11	-0.2041	0.223482	0.3611	44.8985
Tea consumption	rs57631352	19	4338173	A	G	0.00794761	0.00132017	1.74265e-09	-0.0301	0.149657	0.8406	36.2421
Tea consumption	rs72797284	5	152031650	A	G	0.00895943	0.00135539	3.83742e-11	0.0902	0.155154	0.561	43.695
Tea consumption	rs977474	12	11284772	C	T	-0.0132169	0.00162523	4.21131e-16	-0.1924	0.206037	0.3504	66.1347
Vegetarianism	rs12123213	1	74165735	A	G	0.0017443	0.000319617	4.82968e-08	0.2276	0.153638	0.1385	29.784
Water consumption corrected for coffee	rs11012726	10	21797272	T	C	0.028619	0.00449523	1.93357e-10	-0.0528	0.145559	0.7168	40.5327
Water consumption corrected for coffee	rs11074375	16	19255012	T	C	0.0239421	0.00414162	7.43224e-09	-0.0778	0.139667	0.5775	33.4183
Water consumption corrected for coffee	rs11125629	2	24732568	A	G	-0.0251319	0.0041286	1.14853e-09	0.0055	0.132142	0.9668	37.0548
Water consumption corrected for coffee	rs11215686	11	115675044	C	T	0.0255826	0.00411527	5.08347e-10	0.1917	0.13454	0.1542	38.6449
Water consumption corrected for coffee	rs11660038	18	28497755	A	G	0.0272703	0.00462566	3.73685e-09	0.0078	0.153601	0.9595	34.7562
Water consumption corrected for coffee	rs1177269	2	61287445	C	T	0.0243205	0.00413177	3.95132e-09	0.1184	0.138728	0.3934	34.6476
Water consumption corrected for coffee	rs12198387	6	98102358	G	A	0.0344517	0.00618009	2.4806e-08	-0.2525	0.19275	0.1902	31.0765
Water consumption corrected for coffee	rs12733867	1	26843970	A	G	0.0265549	0.00471845	1.82431e-08	-0.0687	0.154469	0.6565	31.6731
Water consumption corrected for coffee	rs13082395	3	18713139	A	G	0.0258096	0.00443891	6.08516e-09	-0.1854	0.146571	0.2059	33.8073
Water consumption corrected for coffee	rs13083557	3	121687613	G	A	-0.0271608	0.00473748	9.85681e-09	-0.2318	0.151417	0.1258	32.8693
Water consumption corrected for coffee	rs1421085	16	53800954	T	C	-0.0302198	0.00418996	5.49614e-13	0.0499	0.136556	0.7148	52.0192
Water consumption corrected for coffee	rs1427041	18	35208320	A	G	-0.030756	0.00548375	2.04004e-08	-0.1402	0.188033	0.4559	31.4561
Water consumption corrected for coffee	rs1520622	3	34618965	C	T	-0.0251651	0.00450074	2.25343e-08	-0.0016	0.141843	0.991	31.2629
Water consumption corrected for coffee	rs17075255	5	164759108	C	T	0.0305154	0.0048722	3.77237e-10	0.0457	0.167997	0.7856	39.2273
Water consumption corrected for coffee	rs17145750	7	73026378	C	T	0.0318051	0.00557925	1.19383e-08	0.0892	0.190664	0.6399	32.4969
Water consumption corrected for coffee	rs17444495	5	60355284	G	A	-0.0284389	0.00414434	6.78527e-12	-0.184	0.136386	0.1773	47.0885
Water consumption corrected for coffee	rs2198234	2	104159202	G	T	-0.0294624	0.00411158	7.7383e-13	0.045	0.132947	0.735	51.3474
Water consumption corrected for coffee	rs224415	20	34135629	G	A	-0.0338019	0.00494259	7.98012e-12	0.1764	0.163965	0.282	46.7706
Water consumption corrected for coffee	rs2289292	16	30097630	C	T	0.0247113	0.00436858	1.54403e-08	-0.2753	0.140492	0.05005	31.9971
Water consumption corrected for coffee	rs2303100	19	9968434	C	T	0.0231562	0.00412817	2.03131e-08	0.0251	0.136117	0.8537	31.4644
Water consumption corrected for coffee	rs2472297	15	75027880	C	T	0.0480949	0.00463914	3.49613e-25	-0.0576	0.164422	0.7261	107.479
Water consumption corrected for coffee	rs34579341	1	72745962	A	G	0.0307097	0.00514204	2.33961e-09	0.2555	0.19645	0.1934	35.6681
Water consumption corrected for coffee	rs34579536	17	44108906	A	G	-0.0355914	0.00491046	4.22725e-13	0.0095	0.171792	0.9559	52.5346
Water consumption corrected for coffee	rs34967813	1	237841390	A	G	0.0263881	0.00441973	2.36494e-09	-0.0802	0.145618	0.5818	35.6471
Water consumption corrected for coffee	rs3825036	11	61516476	G	A	-0.035386	0.00599762	3.63486e-09	0.0957	0.206905	0.6437	34.8101
Water consumption corrected for coffee	rs3933088	14	99705331	T	C	0.0232321	0.00416699	2.47144e-08	0.1857	0.143455	0.1955	31.0837
Water consumption corrected for coffee	rs4310286	9	87587542	T	C	0.0277219	0.00414169	2.18076e-11	-0.0548	0.136188	0.6874	44.8013
Water consumption corrected for coffee	rs4410790	7	17284577	T	C	0.0476437	0.00426739	6.07645e-29	0.0789	0.138429	0.5687	124.648
Water consumption corrected for coffee	rs4420638	19	45422946	A	G	-0.0357371	0.00523658	8.82251e-12	-0.0269	0.165523	0.8709	46.574
Water consumption corrected for coffee	rs4603502	15	47874654	T	C	0.0300664	0.00452645	3.08658e-11	0.1876	0.153982	0.2231	44.1212
Water consumption corrected for coffee	rs58959216	15	51061227	A	C	0.0301826	0.00550742	4.24481e-08	-0.155	0.172503	0.3689	30.0343
Water consumption corrected for coffee	rs59414074	2	172535198	C	T	-0.0415972	0.00682941	1.12283e-09	-0.6213	0.202262	0.002128	37.099
Water consumption corrected for coffee	rs62317870	4	129733125	C	T	-0.0264901	0.00485667	4.91454e-08	-0.1189	0.163539	0.4672	29.7502
Water consumption corrected for coffee	rs6443362	3	176369881	C	T	0.024007	0.00411884	5.59001e-09	-0.0602	0.137492	0.6615	33.9724
Water consumption corrected for coffee	rs6500789	16	6534217	A	G	0.0258143	0.0041803	6.60686e-10	0.0373	0.139112	0.7886	38.1334
Water consumption corrected for coffee	rs6557273	6	153443159	A	G	0.0260035	0.00449087	7.02594e-09	-0.0663	0.14647	0.6508	33.5276
Water consumption corrected for coffee	rs6894366	5	141272101	C	T	-0.0255819	0.00410561	4.63579e-10	0.1392	0.136434	0.3076	38.8249
Water consumption corrected for coffee	rs7104568	11	9457344	A	G	-0.0325759	0.00416002	4.85132e-15	0.0261	0.141736	0.8539	61.32
Water consumption corrected for coffee	rs7160389	14	98650988	T	C	-0.028294	0.00411715	6.32061e-12	0.0893	0.139809	0.523	47.2275
Water consumption corrected for coffee	rs7618975	3	25086328	A	C	0.0233167	0.00420352	2.90702e-08	-0.0556	0.141515	0.6944	30.7686
Water consumption corrected for coffee	rs7786041	7	127495218	T	C	0.0351725	0.00639784	3.85085e-08	-0.092	0.213615	0.6667	30.2232
Water consumption corrected for coffee	rs9631031	2	117506773	G	A	-0.0240931	0.00424986	1.43506e-08	0.1052	0.149182	0.4807	32.1393
Water consumption corrected for coffee	rs9920756	15	36332806	A	C	-0.0241043	0.00430652	2.17886e-08	0.0582	0.14266	0.6833	31.3282
Water consumption	rs10789340	1	72940273	A	G	-0.0240923	0.00405978	2.94948e-09	-0.1753	0.145101	0.227	35.2169
Water consumption	rs10972033	9	34269732	G	T	0.0218664	0.00393749	2.80189e-08	0.084	0.138471	0.5441	30.8401
Water consumption	rs11012726	10	21797272	T	C	0.0283042	0.00429596	4.44106e-11	-0.0528	0.145559	0.7168	43.4092
Water consumption	rs11125629	2	24732568	A	G	-0.0236338	0.00394693	2.12575e-09	0.0055	0.132142	0.9668	35.8549
Water consumption	rs11215686	11	115675044	C	T	0.0229645	0.00393319	5.26271e-09	0.1917	0.13454	0.1542	34.0898
Water consumption	rs11714200	3	18699311	G	A	0.0246104	0.00404552	1.17681e-09	0.1015	0.136099	0.4558	37.0074
Water consumption	rs12207825	6	88098292	C	T	-0.0218506	0.00394112	2.95197e-08	0.2989	0.139822	0.03254	30.7388
Water consumption	rs12402939	1	150615094	A	C	0.0270137	0.00402491	1.92464e-11	-0.2391	0.136135	0.07903	45.046
Water consumption	rs12733867	1	26843970	A	G	0.024887	0.00451142	3.45926e-08	-0.0687	0.154469	0.6565	30.4312
Water consumption	rs13137669	4	152710943	C	T	0.0221725	0.00393279	1.72181e-08	-0.0362	0.139674	0.7955	31.7854
Water consumption	rs1381273	14	98649060	C	T	-0.0303515	0.00396004	1.79609e-14	0.1157	0.140161	0.4091	58.7437
Water consumption	rs1421085	16	53800954	T	C	-0.0288532	0.00400523	5.85225e-13	0.0499	0.136556	0.7148	51.8959
Water consumption	rs1427041	18	35208320	A	G	-0.0298889	0.00524337	1.19581e-08	-0.1402	0.188033	0.4559	32.4937
Water consumption	rs1443749	7	121960438	C	T	-0.0222088	0.00407184	4.91822e-08	0.1433	0.141414	0.3109	29.7488
Water consumption	rs1547731	6	79776104	A	G	0.0219378	0.00393629	2.50077e-08	0.1795	0.137364	0.1913	31.0608
Water consumption	rs17075255	5	164759108	C	T	0.0306401	0.00466191	4.9499e-11	0.0457	0.167997	0.7856	43.1969
Water consumption	rs17444495	5	60355284	G	A	-0.0240507	0.00396246	1.28198e-09	-0.184	0.136386	0.1773	36.8405
Water consumption	rs2198234	2	104159202	G	T	-0.0267002	0.00393204	1.11808e-11	0.045	0.132947	0.735	46.1098
Water consumption	rs224415	20	34135629	G	A	-0.0340102	0.00472486	6.10398e-13	0.1764	0.163965	0.282	51.8132
Water consumption	rs2289292	16	30097630	C	T	0.0252076	0.00417443	1.55483e-09	-0.2753	0.140492	0.05005	36.4644
Water consumption	rs2472297	15	75027880	C	T	0.0837789	0.00444226	2.45429e-79	-0.0576	0.164422	0.7261	355.682
Water consumption	rs2907824	16	6528247	G	A	0.0254767	0.00398458	1.61789e-10	-0.0287	0.133038	0.8292	40.881
Water consumption	rs2917704	16	64305723	G	A	0.0234322	0.00402868	6.01476e-09	-0.0297	0.138746	0.8305	33.8299
Water consumption	rs2972140	2	227104111	T	C	-0.0246223	0.00411191	2.12379e-09	-0.1603	0.146266	0.2731	35.8567
Water consumption	rs318543	4	129836255	T	C	0.0290471	0.00529869	4.20687e-08	0.0788	0.179239	0.6602	30.0517
Water consumption	rs34940743	14	80102233	A	G	0.0264524	0.00411442	1.28283e-10	-0.0507	0.140184	0.7176	41.3345
Water consumption	rs34967813	1	237841390	A	G	0.0282514	0.00422699	2.33184e-11	-0.0802	0.145618	0.5818	44.6702
Water consumption	rs3802902	11	124635035	T	C	0.0225173	0.00412578	4.82322e-08	0.0301	0.142925	0.8332	29.7866
Water consumption	rs3825036	11	61516476	G	A	-0.0320876	0.00573285	2.17909e-08	0.0957	0.206905	0.6437	31.328
Water consumption	rs4075274	9	87596562	T	C	0.0280647	0.00396262	1.4172e-12	-0.1829	0.139557	0.19	50.1598
Water consumption	rs429358	19	45411941	T	C	-0.0358945	0.00542901	3.80161e-11	-0.0046	0.18724	0.9804	43.7134
Water consumption	rs4410790	7	17284577	T	C	0.0750777	0.0040767	9.724e-76	0.0789	0.138429	0.5687	339.16
Water consumption	rs4603502	15	47874654	T	C	0.0295734	0.0043255	8.08744e-12	0.1876	0.153982	0.2231	46.7444
Water consumption	rs4801116	18	52614832	A	G	-0.0241038	0.0040603	2.91246e-09	0.0777	0.139671	0.578	35.2415
Water consumption	rs4904185	14	84951576	A	G	0.0227942	0.00399421	1.15113e-08	-0.0642	0.136614	0.6384	32.5677
Water consumption	rs6079597	20	14868186	A	G	0.0269717	0.00475764	1.43521e-08	0.2299	0.182152	0.2069	32.1391
Water consumption	rs62059799	17	7445509	C	T	-0.0352016	0.0061542	1.06567e-08	0.1428	0.227996	0.5311	32.7176
Water consumption	rs62082233	18	22689978	A	G	0.0242006	0.00416706	6.33763e-09	-0.0665	0.148047	0.6533	33.7282
Water consumption	rs7104568	11	9457344	A	G	-0.0310318	0.00397712	6.06538e-15	0.0261	0.141736	0.8539	60.8803
Water consumption	rs713666	22	24955609	T	C	-0.0996684	0.0167651	2.76469e-09	-0.6417	0.504623	0.2035	35.3429
Water consumption	rs7777102	7	73058017	A	G	0.0440718	0.00580007	2.99596e-14	-0.0937	0.203686	0.6455	57.7371
Water consumption	rs778139	2	61684564	G	A	0.0263921	0.0039163	1.59437e-11	-0.0253	0.138736	0.8553	45.4147
Water consumption	rs7786041	7	127495218	T	C	0.0375065	0.00610458	8.04721e-10	-0.092	0.213615	0.6667	37.7487
Water consumption	rs8045829	16	19271032	T	G	0.0251215	0.00403264	4.67801e-10	-0.0527	0.141721	0.71	38.8072
Water consumption	rs9324858	5	141264461	T	C	-0.0237414	0.00392742	1.49376e-09	0.1489	0.136915	0.2768	36.5425
Water consumption	rs9361501	6	79930225	G	A	0.0228031	0.00413377	3.46218e-08	0.1218	0.146829	0.4068	30.4295
Water consumption	rs9479509	6	153427265	G	A	0.0237122	0.0043408	4.69122e-08	-0.0034	0.151541	0.9821	29.8404
Water consumption	rs9480155	6	155872431	T	C	-0.0220404	0.00394797	2.3679e-08	-0.0782	0.137735	0.5702	31.1667
Water consumption	rs9494877	6	100056899	T	C	-0.0253324	0.00447648	1.52258e-08	-0.065	0.154016	0.673	32.0243
Water consumption	rs9631031	2	117506773	G	A	-0.0235954	0.00406285	6.33754e-09	0.1052	0.149182	0.4807	33.7282
Water consumption	rs9920756	15	36332806	A	C	-0.0239721	0.0041179	5.83434e-09	0.0582	0.14266	0.6833	33.8891
Water consumption	rs9947267	18	28530906	T	C	0.0251186	0.00444125	1.55167e-08	0.1487	0.160902	0.3554	31.9875
Cooked vegetables consumption	rs72760826	9	138014581	C	T	0.00273704	0.000464334	3.75704e-09	-0.1496	0.148611	0.3141	34.7457																2	TRUE	NA
Cooked vegetables consumption	rs9806543	15	83562665	G	A	-0.00250505	0.000423561	3.3337e-09	-0.0709	0.136511	0.6035	34.9785																2	TRUE	NA
