# Supplementary material for: Oily fish and raw vegetable consumption can decrease the risk of AQP4-positive neuromyelitis optica spectrum disorders: a Mendelian-randomization study
Source: Sci Rep. 2023 Jun 9;13:9372. doi: 10.1038/s41598-023-36372-1 (PMC10256733; doi:10.1038/s41598-023-36372-1)
Supplement: Supplementary file 4 — Supplementary Information 4. [file 41598_2023_36372_MOESM4_ESM.xlsx]

## Sheet: Sheet1
Supplementary Table S4 MR analysis of 26 food intakes and AQP4-positive NMOSD risk.
Exposure	Outcome	method	nsnp	beta	se	pval	OR	95%CI lower	95%CI upper
Beef consumption	NMOSD	Inverse variance weighted	6	-15.8819	18.5327	0.391463	1.26636e-07	2.12409e-23	7.5499e+08
Beef consumption	NMOSD	MR Egger	6	116.59	204.66	0.599365	4.30861e+50	2.65817e-124	6.98381e+224
Beef consumption	NMOSD	Weighted median	6	-10.724	22.4115	0.632292	2.20109e-05	1.84334e-24	2.62829e+14
Beer or cider consumption	NMOSD	Inverse variance weighted	16	8.67521	5.08277	0.0878616	5855.96	0.276092	1.24206e+08
Beer or cider consumption	NMOSD	MR Egger	16	23.5665	29.1214	0.43191	1.71719e+10	2.79365e-15	1.05552e+35
Beer or cider consumption	NMOSD	Weighted median	16	6.11423	6.95184	0.379124	452.248	0.000546824	3.7403e+08
Spread on bread consumption	NMOSD	Inverse variance weighted	4	-14.6222	17.7997	0.411368	4.46318e-07	3.14963e-22	6.32454e+08
Spread on bread consumption	NMOSD	MR Egger	4	-164.262	98.2456	0.236497	4.58954e-72	1.07992e-155	1.9505e+12
Spread on bread consumption	NMOSD	Weighted median	4	-11.8494	21.0598	0.57367	7.14274e-06	8.46002e-24	6.03057e+12
Bread consumption	NMOSD	Inverse variance weighted	26	-0.393773	1.83743	0.830308	0.674507	0.018405	24.7193
Bread consumption	NMOSD	MR Egger	26	-7.40367	8.68682	0.40248	0.000609011	2.45614e-11	15100.7
Bread consumption	NMOSD	Weighted median	26	-0.966384	2.42828	0.690652	0.380456	0.00326072	44.3911
Champagne or white wine consumption	NMOSD	Inverse variance weighted	7	8.74614	8.42556	0.299247	6286.4	0.00042308	9.34075e+10
Champagne or white wine consumption	NMOSD	MR Egger	7	-18.2028	13.5987	0.238346	1.24341e-08	3.30527e-20	4677.61
Champagne or white wine consumption	NMOSD	Weighted median	7	1.91396	9.70977	0.843736	6.77989	3.68213e-08	1.24838e+09
Cheese consumption	NMOSD	Inverse variance weighted	17	5.35738	11.342	0.636677	212.168	4.70118e-08	9.57529e+11
Cheese consumption	NMOSD	MR Egger	17	53.1929	56.4334	0.360831	1.26293e+23	1.15961e-25	1.37544e+71
Cheese consumption	NMOSD	Weighted median	17	13.8955	15.8111	0.379487	1.08327e+06	3.76719e-08	3.11501e+19
Cooked vegetables consumption	NMOSD	Inverse variance weighted	6	10.1437	15.1861	0.504161	25429.2	3.01071e-09	2.14782e+17
Cooked vegetables consumption	NMOSD	MR Egger	6	59.3368	66.4095	0.422091	5.88337e+25	1.74053e-31	1.98871e+82
Cooked vegetables consumption	NMOSD	Weighted median	6	11.4528	18.3453	0.532439	94160.1	2.28032e-11	3.8881e+20
Decaffeinated coffee consumption	NMOSD	Inverse variance weighted	3	-1.65489	7.21485	0.81858	0.191114	1.38003e-07	264664
Decaffeinated coffee consumption	NMOSD	MR Egger	3	14.2717	46.6098	0.81084	1.57812e+06	3.33456e-34	7.46866e+45
Decaffeinated coffee consumption	NMOSD	Weighted median	3	-2.82346	8.32941	0.734629	0.0594	4.82667e-09	731014
Dried fruit consumption	NMOSD	Inverse variance weighted	41	3.1829	2.70751	0.239763	24.1165	0.119574	4863.99
Dried fruit consumption	NMOSD	MR Egger	41	-1.81378	12.14	0.882004	0.163037	7.55934e-12	3.5163e+09
Dried fruit consumption	NMOSD	Weighted median	41	5.25419	4.07257	0.197001	191.367	0.0653476	560408
Drink temperature	NMOSD	Inverse variance weighted	51	13.4766	17.5575	0.442741	712567	8.08354e-10	6.28131e+20
Drink temperature	NMOSD	MR Egger	51	111.304	76.0497	0.149697	2.18155e+48	4.0174e-17	1.18463e+113
Drink temperature	NMOSD	Weighted median	51	2.92635	23.3824	0.900403	18.6593	2.33037e-19	1.49406e+21
Fresh fruit consumption	NMOSD	Inverse variance weighted	47	-4.41082	3.68596	0.231441	0.0121452	8.84815e-06	16.6708
Fresh fruit consumption	NMOSD	MR Egger	47	18.8381	13.6602	0.174696	1.51797e+08	0.000357657	6.44255e+19
Fresh fruit consumption	NMOSD	Weighted median	47	-1.93321	5.80979	0.739323	0.144684	1.6407e-06	12758.8
Instant coffee consumption	NMOSD	Inverse variance weighted	11	-2.15886	4.8563	0.656647	0.115457	8.48513e-06	1571.03
Instant coffee consumption	NMOSD	MR Egger	11	-2.16992	10.969	0.847579	0.114186	5.25564e-11	2.48086e+08
Instant coffee consumption	NMOSD	Weighted median	11	-3.53586	5.90254	0.549146	0.0291336	2.75455e-07	3081.33
Lamb consumption	NMOSD	Inverse variance weighted	19	-1.05514	9.82608	0.914486	0.348144	1.50532e-09	8.05173e+07
Lamb consumption	NMOSD	MR Egger	19	0.647452	50.5263	0.989925	1.91067	1.87202e-43	1.95011e+43
Lamb consumption	NMOSD	Weighted median	19	4.31137	12.8854	0.737931	74.5425	8.01965e-10	6.92872e+12
Percentage fat in milk consumption	NMOSD	Inverse variance weighted	9	16.5058	18.1599	0.363394	1.47365e+07	5.13304e-09	4.23071e+22
Percentage fat in milk consumption	NMOSD	MR Egger	9	-80.8036	62.0306	0.233913	8.08074e-36	1.27622e-88	5.11653e+17
Percentage fat in milk consumption	NMOSD	Weighted median	9	11.9419	21.2971	0.57498	153575	1.14258e-13	2.0642e+23
Non-oily fish consumption	NMOSD	Inverse variance weighted	5	-7.54209	9.39632	0.422169	0.000530287	5.32359e-12	52822.3
Non-oily fish consumption	NMOSD	MR Egger	5	-42.8068	57.0477	0.507522	2.56597e-19	7.06812e-68	9.31535e+29
Non-oily fish consumption	NMOSD	Weighted median	5	-11.2104	12.1172	0.354879	1.35325e-05	6.56175e-16	279086
Oily fish consumption	NMOSD	Inverse variance weighted	41	-5.10253	2.54106	0.0446397	0.00608134	4.17838e-05	0.885098
Oily fish consumption	NMOSD	MR Egger	41	-36.2631	10.3801	0.00120264	1.78287e-16	2.60234e-25	1.22145e-07
Oily fish consumption	NMOSD	Weighted median	41	-4.33994	3.22318	0.178148	0.0130373	2.35267e-05	7.22457
Pork consumption	NMOSD	Inverse variance weighted	4	8.72901	18.7612	0.64174	6179.58	6.62317e-13	5.7657e+19
Pork consumption	NMOSD	MR Egger	4	-36.2129	151.455	0.833297	1.87475e-16	2.24707e-145	1.56411e+113
Pork consumption	NMOSD	Weighted median	4	1.00443	20.924	0.961713	2.73035	4.22066e-18	1.76627e+18
Processed meat consumption	NMOSD	Inverse variance weighted	5	16.8923	19.3378	0.382371	2.16876e+07	7.50845e-10	6.26429e+23
Processed meat consumption	NMOSD	MR Egger	5	-169.88	119.676	0.250821	1.66794e-74	2.2489e-176	1.23705e+28
Processed meat consumption	NMOSD	Weighted median	5	19.5894	24.4558	0.423124	3.21779e+08	4.90215e-13	2.11217e+29
Red wine consumption	NMOSD	Inverse variance weighted	7	11.9519	9.92719	0.228606	155116	0.000550119	4.37376e+13
Red wine consumption	NMOSD	MR Egger	7	-23.3589	19.0635	0.27502	7.16756e-11	4.24847e-27	1.20924e+06
Red wine consumption	NMOSD	Weighted median	7	7.81449	11.6145	0.501061	2476.23	3.21595e-07	1.90665e+13
Salad/raw vegetable consumption	NMOSD	Inverse variance weighted	23	-12.1509	5.93735	0.040706	5.2838e-06	4.66625e-11	0.598307
Salad/raw vegetable consumption	NMOSD	MR Egger	23	-11.7142	31.8249	0.716495	8.17675e-06	6.64796e-33	1.00571e+22
Salad/raw vegetable consumption	NMOSD	Weighted median	23	-9.13261	8.10575	0.259877	0.000108083	1.36145e-11	858.049
Added salt consumption	NMOSD	Inverse variance weighted	73	5.46809	7.4722	0.464296	237.008	0.000103347	5.43538e+08
Added salt consumption	NMOSD	MR Egger	73	-16.2168	25.2218	0.522316	9.05975e-08	3.075e-29	2.66923e+14
Added salt consumption	NMOSD	Weighted median	73	0.787048	11.249	0.944221	2.1969	5.84045e-10	8.2637e+09
Tea consumption	NMOSD	Inverse variance weighted	25	3.80942	3.4268	0.266286	45.1243	0.0546339	37269.9
Tea consumption	NMOSD	MR Egger	25	1.74225	13.5072	0.898489	5.7102	1.81591e-11	1.79559e+12
Tea consumption	NMOSD	Weighted median	25	5.23687	4.80038	0.275304	188.081	0.0154233	2.29359e+06
Water consumption corrected for coffee	NMOSD	Inverse variance weighted	43	0.0926346	0.788212	0.906444	1.09706	0.234041	5.14245
Water consumption corrected for coffee	NMOSD	MR Egger	43	3.73224	4.0577	0.363061	41.7727	0.0146863	118815
Water consumption corrected for coffee	NMOSD	Weighted median	43	-0.940722	1.10944	0.396478	0.390346	0.0443689	3.43416
Water consumption	NMOSD	Inverse variance weighted	52	-0.34461	0.685671	0.615254	0.708497	0.184792	2.71639
Water consumption	NMOSD	MR Egger	52	0.483823	1.84432	0.794144	1.62226	0.043672	60.2615
Water consumption	NMOSD	Weighted median	52	-0.724576	1.04726	0.489012	0.48453	0.0622126	3.77366
Ground coffee consumption	NMOSD	Inverse variance weighted	3	-2.50424	5.52209	0.650192	0.0817378	1.62903e-06	4101.27
Ground coffee consumption	NMOSD	MR Egger	3	10.2965	17.9643	0.668669	29628.6	1.51422e-11	5.79742e+19
Ground coffee consumption	NMOSD	Weighted median	3	-1.91207	5.85299	0.743908	0.147774	1.53969e-06	14182.8
Poultry consumption	NMOSD	Wald Ratio	2	-13.3283	41.4799	0.747968	1.62773e-06	8.0011e-42	3.31141e+29
