# Supplementary material for: Oily fish and raw vegetable consumption can decrease the risk of AQP4-positive neuromyelitis optica spectrum disorders: a Mendelian-randomization study
Source: Sci Rep. 2023 Jun 9;13:9372. doi: 10.1038/s41598-023-36372-1 (PMC10256733; doi:10.1038/s41598-023-36372-1)
Supplement: Supplementary file 5 — Supplementary Information 5. [file 41598_2023_36372_MOESM5_ESM.xlsx]

## Sheet: Sheet1
Supplementary Table S5 Heterogeneity analysis of 26 food intakes and AQP4-positive NMOSD risk.
Food intake	method	Q	Q_df	Q_pval
Beef consumption	MR Egger	6.08796	4	0.192675
Beef consumption	Inverse variance weighted	6.7316	5	0.241379
Beer or cider consumption	MR Egger	13.2111	14	0.50997
Beer or cider consumption	Inverse variance weighted	13.4808	15	0.565211
Spread on bread consumption	MR Egger	1.07289	2	0.584824
Spread on bread consumption	Inverse variance weighted	3.46074	3	0.32589
Bread consumption	MR Egger	29.4285	24	0.20442
Bread consumption	Inverse variance weighted	30.2649	25	0.214524
Champagne or white wine consumption	MR Egger	3.1618	5	0.675057
Champagne or white wine consumption	Inverse variance weighted	8.5396	6	0.201174
Cheese consumption	MR Egger	10.7725	15	0.768546
Cheese consumption	Inverse variance weighted	11.5213	16	0.776224
Cooked vegetables consumption	MR Egger	4.89526	4	0.298215
Cooked vegetables consumption	Inverse variance weighted	5.60742	5	0.34631
Decaffeinated coffee consumption	MR Egger	0.31006	1	0.577643
Decaffeinated coffee consumption	Inverse variance weighted	0.429686	2	0.806668
Dried fruit consumption	MR Egger	40.7929	39	0.391556
Dried fruit consumption	Inverse variance weighted	40.9795	40	0.427356
Drink temperature	MR Egger	61.8288	49	0.103203
Drink temperature	Inverse variance weighted	64.0325	50	0.0876603
Fresh fruit consumption	MR Egger	42.8358	45	0.564054
Fresh fruit consumption	Inverse variance weighted	45.9599	46	0.473928
Ground coffee consumption	MR Egger	0.410218	1	0.521859
Ground coffee consumption	Inverse variance weighted	0.970951	2	0.615405
Instant coffee consumption	MR Egger	10.7256	9	0.294985
Instant coffee consumption	Inverse variance weighted	10.7256	10	0.379289
Lamb consumption	MR Egger	22.3976	17	0.169908
Lamb consumption	Inverse variance weighted	22.3991	18	0.214745
Percentage fat in milk consumption	MR Egger	7.2658	7	0.401739
Percentage fat in milk consumption	Inverse variance weighted	10.0156	8	0.263936
Non-oily fish consumption	MR Egger	2.39047	3	0.495411
Non-oily fish consumption	Inverse variance weighted	2.78325	4	0.594727
Oily fish consumption	MR Egger	42.2904	39	0.330827
Oily fish consumption	Inverse variance weighted	52.5706	40	0.0879832
Pork consumption	MR Egger	1.04637	2	0.592629
Pork consumption	Inverse variance weighted	1.1358	3	0.768441
Processed meat consumption	MR Egger	0.216426	3	0.974895
Processed meat consumption	Inverse variance weighted	2.71734	4	0.606183
Red wine consumption	MR Egger	4.07941	5	0.538041
Red wine consumption	Inverse variance weighted	8.3417	6	0.214123
Salad/raw vegetable consumption	MR Egger	30.016	21	0.0916674
Salad/raw vegetable consumption	Inverse variance weighted	30.0163	22	0.11807
Added salt consumption	MR Egger	69.8517	71	0.516284
Added salt consumption	Inverse variance weighted	70.662	72	0.522535
Tea consumption	MR Egger	22.6517	23	0.481257
Tea consumption	Inverse variance weighted	22.6767	24	0.538942
Water consumption corrected for coffee	MR Egger	35.895	41	0.696553
Water consumption corrected for coffee	Inverse variance weighted	36.7311	42	0.700986
Water consumption	MR Egger	37.7472	50	0.898753
Water consumption	Inverse variance weighted	37.9813	51	0.911664
Poultry consumption	MR Egger	0.410218	1	0.521859
Poultry consumption	Inverse variance weighted	0.970951	2	0.615405
