# Supplementary material for: Oily fish and raw vegetable consumption can decrease the risk of AQP4-positive neuromyelitis optica spectrum disorders: a Mendelian-randomization study
Source: Sci Rep. 2023 Jun 9;13:9372. doi: 10.1038/s41598-023-36372-1 (PMC10256733; doi:10.1038/s41598-023-36372-1)
Supplement: Supplementary file 6 — Supplementary Information 6. [file 41598_2023_36372_MOESM6_ESM.xlsx]

## Sheet: Sheet1
Supplementary Table S6 MR Egger intercept analysis of the association between food intakes and AQP4-positive NMOSD risk.
Food intake	Egger_intercept	Se	Pval
Beef consumption	-0.50643	0.778764	0.55096
Beer or cider consumption	-0.108384	0.208702	0.611647
Spread on bread consumption	0.673716	0.435987	0.262304
Bread consumption	0.12746	0.154331	0.417002
Champagne or white wine consumption	0.264281	0.113963	0.0681376
Cheese consumption	-0.158758	0.183471	0.400501
Cooked vegetables consumption	-0.220349	0.288854	0.488067
Decaffeinated coffee consumption	-0.189016	0.546494	0.788012
Dried fruit consumption	0.0452091	0.107016	0.675014
Drink temperature	-0.139504	0.105562	0.192462
Fresh fruit consumption	-0.141649	0.0801409	0.0839243
Ground coffee consumption	-0.211406	0.282319	0.590815
Instant coffee consumption	0.000128544	0.11267	0.999115
Lamb consumption	-0.00691627	0.201097	0.972965
Percentage fat in milk consumption	0.319511	0.196305	0.147629
Non-oily fish consumption	0.268912	0.429078	0.575292
Oily fish consumption	0.344384	0.111848	0.00379327
Pork consumption	0.186986	0.625294	0.793123
Processed meat consumption	0.680661	0.430409	0.211922
Red wine consumption	0.287292	0.139156	0.0938903
Salad/raw vegetable consumption	-0.0028212	0.201838	0.98898
Added salt consumption	0.0542434	0.0602585	0.371068
Tea consumption	0.0187415	0.118453	0.875666
Water consumption corrected for coffee	-0.108595	0.118764	0.365863
Water consumption	-0.0270143	0.0558307	0.630597
Poultry consumption	-0.211406	0.282319	0.590815
