# Supplementary material for: Oily fish and raw vegetable consumption can decrease the risk of AQP4-positive neuromyelitis optica spectrum disorders: a Mendelian-randomization study
Source: Sci Rep. 2023 Jun 9;13:9372. doi: 10.1038/s41598-023-36372-1 (PMC10256733; doi:10.1038/s41598-023-36372-1)
Supplement: Supplementary file 7 — Supplementary Information 7. [file 41598_2023_36372_MOESM7_ESM.xlsx]

## Sheet: Sheet1
Supplementary Table S7 MR PRESSO analysis of the association between food intakes and AQP4-positive NMOSD risk.
Food intake	MR Analysis	Causal Estimate	Sd	T-stat	P-value	Global.Test.RSSobs	Global.Test.Pvalue
Beef consumption	Raw	-15.8819	18.5327	-0.856967	0.430611	9.84939	0.263
Beef consumption	Outlier-corrected	NA	NA	NA	NA	NA	NA
Beer or cider consumption	Raw	8.67521	4.81852	1.80039	0.0919381	15.1033	0.58
Beer or cider consumption	Outlier-corrected	NA	NA	NA	NA	NA	NA
Spread on bread consumption	Raw	-14.6222	17.7997	-0.821489	0.47157	6.90624	0.372
Spread on bread consumption	Outlier-corrected	NA	NA	NA	NA	NA	NA
Bread consumption	Raw	-0.393773	1.83743	-0.214307	0.832046	32.2105	0.228
Bread consumption	Outlier-corrected	NA	NA	NA	NA	NA	NA
Champagne or white wine consumption	Raw	8.74614	8.42556	1.03805	0.339259	14.078	0.192
Champagne or white wine consumption	Outlier-corrected	NA	NA	NA	NA	NA	NA
Cheese consumption	Raw	5.35738	9.62451	0.556639	0.585476	12.866	0.775
Cheese consumption	Outlier-corrected	NA	NA	NA	NA	NA	NA
Cooked vegetables consumption	Raw	10.1437	15.1861	0.667957	0.533751	7.68282	0.419
Cooked vegetables consumption	Outlier-corrected	NA	NA	NA	NA	NA	NA
Dried fruit consumption	Raw	3.1829	2.70751	1.17558	0.246712	42.9145	0.426
Dried fruit consumption	Outlier-corrected	NA	NA	NA	NA	NA	NA
Drink temperature	Raw	13.4766	17.5575	0.767572	0.446351	66.538	0.087
Drink temperature	Outlier-corrected	NA	NA	NA	NA	NA	NA
Fresh fruit consumption	Raw	-4.41082	3.68435	-1.19718	0.237371	47.812	0.514
Fresh fruit consumption	Outlier-corrected	NA	NA	NA	NA	NA	NA
Instant coffee consumption	Raw	-2.15886	4.8563	-0.444548	0.666113	12.1701	0.494
Instant coffee consumption	Outlier-corrected	NA	NA	NA	NA	NA	NA
Lamb consumption	Raw	-1.05514	9.82608	-0.107382	0.915674	24.789	0.216
Lamb consumption	Outlier-corrected	NA	NA	NA	NA	NA	NA
Percentage fat in milk consumption	Raw	16.5058	18.1599	0.908917	0.389954	12.2295	0.285
Percentage fat in milk consumption	Outlier-corrected	NA	NA	NA	NA	NA	NA
Non-oily fish consumption	Raw	-7.54209	7.83798	-0.96225	0.390415	4.51769	0.613
Non-oily fish consumption	Outlier-corrected	NA	NA	NA	NA	NA	NA
Oily fish consumption	Raw	-5.10253	2.54106	-2.00803	0.0514262	55.8489	0.081
Oily fish consumption	Outlier-corrected	NA	NA	NA	NA	NA	NA
Pork consumption	Raw	8.72901	11.5439	0.75616	0.504512	1.79011	0.819
Pork consumption	Outlier-corrected	NA	NA	NA	NA	NA	NA
Processed meat consumption	Raw	16.8923	15.9386	1.05983	0.348974	4.03945	0.622
Processed meat consumption	Outlier-corrected	NA	NA	NA	NA	NA	NA
Red wine consumption	Raw	11.9519	9.92719	1.20396	0.273943	13.1313	0.207
Red wine consumption	Outlier-corrected	NA	NA	NA	NA	NA	NA
Salad/raw vegetable consumption	Raw	-12.1509	5.93735	-2.04651	0.0528387	32.658	0.133
Salad/raw vegetable consumption	Outlier-corrected	NA	NA	NA	NA	NA	NA
Added salt consumption	Raw	5.46809	7.40245	0.738687	0.462498	72.2481	0.54
Added salt consumption	Outlier-corrected	NA	NA	NA	NA	NA	NA
Tea consumption	Raw	3.80942	3.33099	1.14363	0.264056	24.2415	0.54
Tea consumption	Outlier-corrected	NA	NA	NA	NA	NA	NA
Water consumption corrected for coffee	Raw	0.0926346	0.737115	0.125672	0.900591	38.4413	0.686
Water consumption corrected for coffee	Outlier-corrected	NA	NA	NA	NA	NA	NA
Water consumption	Raw	-0.34461	0.591719	-0.582388	0.562872	39.2948	0.919
Water consumption	Outlier-corrected	NA	NA	NA	NA	NA	NA
